# Supplementary material for: Cell cycle arrest and p53 prevent ON-target megabase-scale rearrangements induced by CRISPR-Cas9
Source: Nat Commun. 2023 Jul 10;14:4072. doi: 10.1038/s41467-023-39632-w (PMC10333231; doi:10.1038/s41467-023-39632-w)
Supplement: Supplementary file 3 — Source Data [file 41467_2023_39632_MOESM3_ESM.xlsx]

## Sheet: Figure 2a
	WT
		% fluorescent cells	% indels
	NT	0.02	ND
		0.01	ND
		0	ND
		0.01	ND
	Cas9:ABRAXAS2	0.15	62
		0.11	26
		0.03	14
		0.07	33
	Cas9:PIGA	0.01	ND
		0.01	97
		0.03	98
	HiFi-Cas9:ABRAXAS2	0.08	ND
		0.13	79
		0.09	81
	Cas9:SORCS1	0.09	ND
		0.15	82
		0.09	47

## Sheet: Figure 2c ABRAXAS1 CGH bulk
	Probe Name	Chromosome	Probe Start	Probe End	FeatureNumber	Log2 ratio
	A_14_P134493	chr10	148206	148265	37578	-0.063
	A_18_P18190853	chr10	193492	193551	1969	0.103
	A_16_P18805052	chr10	248464	248523	49486	-0.187
	A_16_P18805251	chr10	314639	314698	21814	0.083
	A_14_P123986	chr10	370819	370878	60885	-0.144
	A_16_P18805544	chr10	412075	412134	58900	0.244
	A_16_P18805702	chr10	463007	463066	18359	0.074
	A_18_P10598967	chr10	498108	498167	28040	-0.091
	A_18_P10599217	chr10	556875	556934	32336	-0.12
	A_16_P02197212	chr10	612419	612478	34088	-0.048
	A_16_P18806242	chr10	647277	647336	3260	0.215
	A_16_P18806496	chr10	728425	728484	18751	0.148
	A_16_P18806586	chr10	766300	766359	16802	-0.03
	A_16_P02197547	chr10	837987	838046	40372	-0.096
	A_16_P02197609	chr10	873834	873893	10326	-0.177
	A_16_P18806980	chr10	931800	931859	12656	0.033
	A_16_P38912217	chr10	972595	972654	20935	-0.124
	A_14_P132106	chr10	1046849	1046908	19932	0.035
	A_14_P120334	chr10	1065017	1065076	2386	0.139
	A_14_P200266	chr10	1068642	1068692	16445	-0.081
	A_14_P108406	chr10	1080037	1080096	20322	-0.132
	A_14_P127833	chr10	1094181	1094237	54737	-0.04
	A_14_P103226	chr10	1103778	1103837	13859	0.166
	A_14_P100064	chr10	1123877	1123936	59727	-0.042
	A_16_P18807576	chr10	1168803	1168862	31066	0.213
	A_14_P101542	chr10	1232042	1232090	31246	-0.147
	A_14_P137997	chr10	1306458	1306517	54541	0.089
	A_14_P134080	chr10	1333104	1333163	10307	0.214
	A_16_P18808168	chr10	1379982	1380041	54602	-0.03
	A_14_P110165	chr10	1421310	1421362	49730	0.074
	A_16_P02198506	chr10	1460346	1460405	25188	0.036
	A_14_P104153	chr10	1512038	1512097	24712	0.095
	A_16_P02198718	chr10	1582013	1582072	51855	0.094
	A_16_P18808955	chr10	1649135	1649194	31139	0.146
	A_14_P120560	chr10	1690741	1690800	18101	-0.065
	A_18_P10601866	chr10	1726332	1726391	26489	0.138
	A_14_P137980	chr10	1793758	1793817	21271	0.089
	A_16_P38914896	chr10	1885886	1885945	48568	-0.167
	A_14_P125037	chr10	1969682	1969741	6124	-0.201
	A_16_P18810080	chr10	2036131	2036190	21481	-0.013
	A_16_P18810253	chr10	2096104	2096163	15482	-0.097
	A_14_P118428	chr10	2154607	2154666	9956	-0.171
	A_16_P18810635	chr10	2245932	2245991	31050	0.312
	A_16_P02199978	chr10	2318372	2318431	5947	-0.075
	A_14_P128299	chr10	2417549	2417608	47135	0.004
	A_16_P02200219	chr10	2461243	2461302	62506	0.089
	A_14_P120321	chr10	2581004	2581063	7867	0.241
	A_18_P10607720	chr10	2692948	2693007	24083	-0.017
	A_14_P131610	chr10	2740407	2740466	21273	-0.132
	A_16_P02200834	chr10	2819465	2819524	58258	-0.092
	A_14_P133231	chr10	2921442	2921501	14545	-0.131
	A_18_P10606340	chr10	3000869	3000928	10777	0.094
	A_14_P131127	chr10	3076714	3076773	32132	-0.044
	A_14_P107502	chr10	3124061	3124120	56528	-0.03
	A_14_P109474	chr10	3177933	3177992	44507	0.022
	A_14_P121863	chr10	3178802	3178861	44911	-0.028
	A_14_P117531	chr10	3178952	3179011	17340	0.095
	A_14_P117395	chr10	3182955	3183014	33455	-0.042
	A_14_P124297	chr10	3193516	3193575	23770	-0.135
	A_14_P119672	chr10	3207646	3207698	16019	-0.194
	A_16_P18813395	chr10	3233362	3233421	7811	-0.135
	A_16_P18813710	chr10	3335606	3335665	46149	-0.114
	A_14_P117804	chr10	3408393	3408452	20689	0.04
	A_16_P02201942	chr10	3469802	3469861	34629	-0.182
	A_18_P10608755	chr10	3524324	3524383	21076	-0.06
	A_16_P18814503	chr10	3611032	3611091	30590	-0.173
	A_14_P106823	chr10	3691660	3691719	31914	0.012
	A_18_P10607008	chr10	3735020	3735079	1902	0.096
	A_14_P135943	chr10	3821288	3821347	50829	-0.046
	A_14_P102839	chr10	3822965	3823024	9503	-0.018
	A_14_P121692	chr10	3823236	3823295	34106	0.13
	A_16_P18815225	chr10	3862125	3862184	45969	-0.064
	A_14_P116345	chr10	3935490	3935549	40607	0.103
	A_16_P02202972	chr10	4049156	4049215	10088	0.077
	A_14_P126539	chr10	4093817	4093876	59988	0.374
	A_16_P02203129	chr10	4133446	4133505	33081	-0.057
	A_14_P122875	chr10	4238998	4239057	17470	-0.064
	A_16_P18816551	chr10	4318888	4318947	19081	0.051
	A_14_P100484	chr10	4396261	4396320	30433	-0.01
	A_16_P38922249	chr10	4459570	4459629	58895	0.264
	A_16_P18817072	chr10	4513554	4513613	49519	0.165
	A_18_P10615408	chr10	4584377	4584436	13053	-0.094
	A_14_P125220	chr10	4666957	4667016	45518	0.02
	A_18_P10613176	chr10	4720076	4720135	57481	-0.178
	A_16_P18817883	chr10	4823143	4823202	18965	-0.146
	A_14_P200638	chr10	4884588	4884647	44063	-0.125
	A_14_P138064	chr10	4890199	4890258	4334	0.101
	A_16_P18818145	chr10	4944320	4944379	8038	0.127
	A_18_P10615457	chr10	4981239	4981298	33609	-0.132
	A_14_P118331	chr10	5042551	5042610	5291	0.119
	A_16_P18818403	chr10	5090314	5090373	16766	0.141
	A_14_P200267	chr10	5139850	5139909	18788	0.017
	A_14_P113696	chr10	5149830	5149889	30744	-0.031
	A_16_P18818573	chr10	5204452	5204511	52611	0.093
	A_14_P124824	chr10	5250145	5250204	18210	-0.078
	A_14_P201703	chr10	5256837	5256896	34143	-0.157
	A_16_P18818688	chr10	5302335	5302394	36861	0.022
	A_16_P18818785	chr10	5343649	5343708	37651	-0.171
	A_14_P117190	chr10	5415235	5415294	47651	0.081
	A_14_P119975	chr10	5438731	5438790	43229	-0.07
	A_14_P128072	chr10	5462228	5462287	41869	0.047
	A_14_P106762	chr10	5488808	5488867	2979	-0.016
	A_14_P108908	chr10	5540640	5540688	17263	0.045
	A_14_P136276	chr10	5568285	5568343	8840	0.003
	A_16_P02205231	chr10	5640964	5641023	28866	-0.073
	A_14_P201694	chr10	5681897	5681956	17629	-0.166
	A_14_P117391	chr10	5684186	5684245	24484	0.135
	A_16_P02205370	chr10	5727751	5727810	52965	-0.074
	A_14_P125515	chr10	5772738	5772797	14223	0.134
	A_14_P101813	chr10	5772862	5772917	28720	0.254
	A_14_P107280	chr10	5772918	5772977	39995	0.186
	A_14_P122489	chr10	5800865	5800924	42504	-0.05
	A_14_P132972	chr10	5838784	5838843	58050	0.022
	A_14_P129290	chr10	5915729	5915788	10196	-0.154
	A_14_P119123	chr10	5955708	5955765	23881	-0.163
	A_14_P136578	chr10	6018355	6018411	35053	-0.139
	A_14_P104641	chr10	6054159	6054218	20045	-0.146
	A_14_P103530	chr10	6102034	6102093	31456	-0.122
	A_14_P132703	chr10	6135036	6135095	59353	-0.158
	A_18_P10621319	chr10	6212241	6212300	21694	0.089
	A_14_P127059	chr10	6247203	6247262	47334	-0.044
	A_14_P107212	chr10	6269098	6269157	22220	-0.01
	A_14_P111218	chr10	6273219	6273277	2276	-0.162
	A_14_P201229	chr10	6277151	6277210	50852	0.064
	A_16_P02206235	chr10	6317921	6317980	47569	0.072
	A_18_P10619298	chr10	6370563	6370622	16629	0.088
	A_16_P02206404	chr10	6449053	6449112	43705	-0.215
	A_14_P127711	chr10	6486522	6486581	17758	0.348
	A_14_P107348	chr10	6521059	6521118	27094	-0.182
	A_14_P110525	chr10	6539020	6539079	9408	-0.236
	A_14_P107636	chr10	6599960	6600019	52258	0.008
	A_16_P02206729	chr10	6633590	6633649	30138	-0.055
	A_16_P18822306	chr10	6717674	6717733	49722	-0.192
	A_14_P134117	chr10	6786583	6786642	44759	-0.171
	A_16_P02207105	chr10	6889266	6889325	60239	0.099
	A_14_P106022	chr10	6923975	6924034	7591	0.209
	A_18_P10617547	chr10	7002284	7002343	61122	0.016
	A_16_P02207364	chr10	7069577	7069636	33752	-0.061
	A_18_P18218993	chr10	7131652	7131711	29607	0.054
	A_14_P125204	chr10	7208805	7208864	24126	-0.144
	A_16_P18823659	chr10	7250691	7250750	19194	-0.059
	A_16_P02207780	chr10	7317612	7317671	12348	-0.113
	A_16_P18823975	chr10	7351799	7351858	3567	0.141
	A_14_P135703	chr10	7386119	7386178	12576	-0.069
	A_16_P18824161	chr10	7416663	7416722	48322	0.17
	A_16_P02208070	chr10	7470732	7470791	57739	0.056
	A_14_P119944	chr10	7565181	7565240	18624	-0.037
	A_14_P122142	chr10	7603169	7603225	31493	0.276
	A_14_P135497	chr10	7604634	7604690	344	0.102
	A_14_P116264	chr10	7613931	7613990	16549	0.138
	A_14_P110759	chr10	7617718	7617777	32116	-0.073
	A_14_P124349	chr10	7627923	7627978	5174	-0.159
	A_14_P131764	chr10	7684020	7684079	26668	-0.001
	A_16_P18825056	chr10	7722648	7722707	32810	0.178
	A_14_P103126	chr10	7771997	7772056	60175	-0.038
	A_14_P100922	chr10	7786125	7786184	44612	0.089
	A_14_P114541	chr10	7797696	7797755	7366	-0.113
	A_14_P103465	chr10	7797958	7798017	58784	0.104
	A_16_P18825277	chr10	7814132	7814191	*1725,9734,12740,34711,37842	0.009
	A_14_P133149	chr10	7848692	7848751	26464	0.073
	A_16_P18825468	chr10	7891298	7891357	2023	0.087
	A_14_P125952	chr10	7934635	7934694	31939	0.121
	A_16_P18825669	chr10	7969564	7969623	27586	-0.037
	A_16_P18825760	chr10	8001810	8001869	25944	-0.04
	A_16_P18825924	chr10	8056289	8056348	40534	0.066
	A_14_P201736	chr10	8086283	8086342	53386	0.055
	A_14_P102036	chr10	8096921	8096977	18100	0.173
	A_14_P102218	chr10	8116625	8116684	47611	0.186
	A_14_P129040	chr10	8215799	8215858	5433	0.074
	A_14_P124746	chr10	8417432	8417491	51502	0.117
	A_16_P18827474	chr10	8588248	8588307	54658	0.051
	A_16_P02210107	chr10	8683269	8683328	26731	0.085
	A_14_P122750	chr10	8774517	8774576	717	0.118
	A_14_P101359	chr10	8994810	8994869	15098	-0.056
	A_14_P139512	chr10	9190795	9190854	35981	-0.053
	A_14_P101557	chr10	9352478	9352537	35964	0.274
	A_16_P18830016	chr10	9512947	9513006	47504	0.146
	A_16_P02211658	chr10	9645728	9645787	20471	0.052
	A_16_P18830533	chr10	9774722	9774781	33944	0.083
	A_14_P129678	chr10	9846848	9846907	28002	0.187
	A_14_P120684	chr10	10047025	10047084	62209	-0.002
	A_14_P108124	chr10	10221742	10221801	*5504,12942,45891,49807,55530	0.193
	A_14_P113358	chr10	10358905	10358964	22148	-0.13
	A_14_P115627	chr10	10587763	10587822	15959	0.096
	A_18_P10632222	chr10	10797860	10797919	47596	0.121
	A_14_P108231	chr10	10844640	10844699	51111	-0.144
	A_18_P10632095	chr10	10995215	10995274	315	0.027
	A_14_P108315	chr10	11091335	11091394	40948	0.134
	A_16_P02213891	chr10	11129280	11129339	50129	-0.078
	A_14_P129768	chr10	11166973	11167032	53778	0.107
	A_14_P102080	chr10	11218428	11218487	23591	0.238
	A_14_P121122	chr10	11245206	11245265	855	0.129
	A_16_P18834455	chr10	11277288	11277347	23667	-0.09
	A_16_P18834566	chr10	11309073	11309132	30967	-0.104
	A_14_P138358	chr10	11348649	11348708	30646	-0.178
	A_14_P201859	chr10	11371351	11371410	19080	0.06
	A_16_P18834919	chr10	11435658	11435717	807	0.101
	A_16_P18834981	chr10	11469336	11469395	9859	-0.146
	A_14_P102379	chr10	11503824	11503883	4914	0.11
	A_16_P18835289	chr10	11576958	11577017	33422	-0.085
	A_14_P100142	chr10	11611735	11611794	11531	-0.124
	A_14_P110137	chr10	11650020	11650079	26378	0.056
	A_16_P38941347	chr10	11722207	11722266	41047	-0.047
	A_14_P202168	chr10	11785918	11785977	9592	-0.024
	A_14_P110966	chr10	11789434	11789492	29649	-0.01
	A_14_P130922	chr10	11794883	11794942	54380	-0.107
	A_16_P38941657	chr10	11857997	11858056	3507	0.006
	A_14_P127787	chr10	11895834	11895893	35533	-0.129
	A_14_P125010	chr10	11962713	11962772	47066	-0.062
	A_14_P123193	chr10	11990471	11990530	22211	0.122
	A_14_P112551	chr10	12041968	12042027	11729	0.015
	A_14_P115119	chr10	12071019	12071078	57058	-0.161
	A_14_P137137	chr10	12114557	12114616	9281	-0.174
	A_14_P107771	chr10	12162822	12162869	21834	-0.022
	A_14_P110535	chr10	12192678	12192737	55230	0.043
	A_14_P109288	chr10	12199005	12199064	16401	-0.078
	A_14_P125886	chr10	12211671	12211730	28486	0.116
	A_14_P136091	chr10	12228207	12228266	12118	-0.004
	A_14_P200268	chr10	12237968	12238021	40222	-0.012
	A_14_P114004	chr10	12280441	12280500	55546	-0.042
	A_16_P02215827	chr10	12375252	12375310	*16808,19515,47315,48343,62559	0.246
	A_14_P136447	chr10	12402564	12402623	59568	-0.044
	A_16_P18837388	chr10	12446630	12446689	9881	0.308
	A_14_P136216	chr10	12512407	12512466	36159	0.057
	A_16_P18837636	chr10	12539603	12539662	29357	0.103
	A_14_P112406	chr10	12613843	12613902	18103	4.596
	A_16_P02216279	chr10	12688742	12688801	57286	-0.14
	A_14_P133935	chr10	12706259	12706318	19657	-0.06
	A_18_P10638448	chr10	12766547	12766606	51936	-0.017
	A_14_P116664	chr10	12811688	12811747	7692	0.055
	A_16_P02216560	chr10	12857914	12857973	18386	0.06
	A_14_P122814	chr10	12894824	12894883	16358	-0.117
	A_14_P126955	chr10	12939300	12939359	3349	0.052
	A_14_P108167	chr10	13001474	13001533	6033	0.091
	A_18_P10643014	chr10	13069380	13069439	19990	-0.176
	A_16_P02216882	chr10	13107342	13107401	35204	-0.022
	A_14_P201692	chr10	13160865	13160924	46022	-0.02
	A_14_P127414	chr10	13167506	13167565	20364	0.043
	A_14_P118092	chr10	13214643	13214692	31178	-0.193
	A_14_P100104	chr10	13251149	13251208	11267	-0.053
	A_14_P106209	chr10	13271604	13271658	2320	-0.02
	A_14_P103611	chr10	13336545	13336604	48325	-0.188
	A_14_P138086	chr10	13380268	13380327	22225	-0.185
	A_14_P131108	chr10	13483386	13483445	9827	0.229
	A_14_P107901	chr10	13517992	13518051	36541	0.047
	A_14_P202551	chr10	13526720	13526779	*28827,36875,37157,49434,50062	0.119
	A_16_P02217562	chr10	13590499	13590558	26174	0.173
	A_14_P128466	chr10	13642272	13642331	2990	0.243
	A_14_P120666	chr10	13697882	13697941	47641	0.148
	A_16_P18840501	chr10	13728716	13728775	52106	0.007
	A_14_P128320	chr10	13773041	13773100	13315	-0.008
	A_14_P119757	chr10	13803625	13803684	10007	0.114
	A_16_P02218040	chr10	13880015	13880074	*10068,15643,23064,36426,41462	0.02
	A_14_P134677	chr10	13904118	13904177	15309	0.355
	A_16_P18841171	chr10	13960902	13960961	21503	0.035
	A_14_P129502	chr10	13993992	13994051	41290	0.101
	A_14_P129411	chr10	14050271	14050330	24122	-0.034
	A_16_P02218442	chr10	14108879	14108938	45642	-0.101
	A_18_P10642860	chr10	14158745	14158802	61156	0.066
	A_14_P131215	chr10	14217020	14217079	24090	-0.021
	A_18_P10639981	chr10	14268036	14268095	9350	0.235
	A_16_P02218844	chr10	14328958	14329017	15636	-0.222
	A_14_P129337	chr10	14372609	14372661	34839	0.107
	A_16_P18842587	chr10	14454249	14454308	31436	-0.254
	A_14_P103935	chr10	14476331	14476390	55615	0.002
	A_16_P02219101	chr10	14496155	14496214	31279	0.136
	A_14_P134722	chr10	14581409	14581468	46543	0.013
	A_18_P10641406	chr10	14635302	14635361	3992	0.064
	A_18_P10645820	chr10	14694155	14694214	44559	0.141
	A_18_P10645855	chr10	14724027	14724086	4185	-0.075
	A_16_P38949281	chr10	14778772	14778831	21971	0.027
	A_16_P18843555	chr10	14829939	14829998	277	-0.138
	A_14_P200869	chr10	14869934	14869993	54338	0.051
	A_14_P100595	chr10	14888297	14888356	26774	0.085
	A_14_P111792	chr10	14928519	14928578	14882	-0.094
	A_14_P139785	chr10	14950695	14950754	53138	0.062
	A_14_P103081	chr10	15009438	15009497	52189	0.116
	A_14_P105985	chr10	15085962	15086021	61976	-0.09
	A_14_P200269	chr10	15106427	15106486	37210	-0.002
	A_14_P105880	chr10	15138343	15138402	41539	0.066
	A_14_P121971	chr10	15145504	15145563	28168	0.011
	A_14_P124532	chr10	15146152	15146211	47584	-0.035
	A_14_P105111	chr10	15150787	15150846	11121	0.075
	A_14_P125549	chr10	15170399	15170456	17231	0.004
	A_14_P101881	chr10	15188279	15188338	44926	0.109
	A_14_P200850	chr10	15209130	15209189	9547	0.12
	A_16_P18844468	chr10	15242684	15242743	60477	-0.078
	A_18_P10647586	chr10	15280538	15280597	27432	-0.188
	A_18_P10649640	chr10	15345401	15345460	30381	0.083
	A_16_P02220400	chr10	15415276	15415335	17569	-0.067
	A_14_P112141	chr10	15504365	15504424	50326	0.031
	A_18_P10646610	chr10	15562681	15562740	35902	-0.099
	A_16_P18845493	chr10	15631279	15631338	19415	-0.026
	A_16_P18845594	chr10	15662565	15662624	44897	0.087
	A_18_P10645499	chr10	15693951	15694010	31051	-0.082
	A_14_P100862	chr10	15728070	15728129	26206	-0.098
	A_16_P02220975	chr10	15769840	15769899	27540	0.127
	A_14_P123008	chr10	15824162	15824221	8570	-0.133
	A_14_P103388	chr10	15889907	15889966	15124	0.126
	A_16_P38952337	chr10	15975054	15975113	25872	0.03
	A_14_P130031	chr10	16042102	16042161	5243	0.176
	A_16_P18846778	chr10	16151101	16151160	52279	0.171
	A_14_P133189	chr10	16300979	16301038	57140	-0.086
	A_16_P02221843	chr10	16446128	16446187	19292	0.062
	A_14_P201240	chr10	16503642	16503701	20078	0.045
	A_14_P101456	chr10	16513155	16513214	30216	0.018
	A_14_P102934	chr10	16553412	16553471	28489	-0.158
	A_14_P116287	chr10	16634391	16634450	10742	-0.134
	A_14_P116516	chr10	16673116	16673175	19778	0.017
	A_14_P118863	chr10	16736998	16737057	62141	-0.047
	A_14_P125378	chr10	16786323	16786382	41393	0.067
	A_14_P114693	chr10	16824217	16824276	44642	-0.24
	A_16_P38954438	chr10	16876958	16877017	35132	0.001
	A_14_P107624	chr10	16911673	16911732	22929	-0.01
	A_16_P18848659	chr10	16944524	16944583	8809	0.079
	A_14_P131401	chr10	16992059	16992117	39158	-0.069
	A_14_P132773	chr10	17051087	17051146	6224	-0.216
	A_16_P18849067	chr10	17089100	17089159	60022	0.107
	A_16_P02222933	chr10	17135415	17135474	12851	-0.104
	A_14_P202171	chr10	17171130	17171189	56136	-0.122
	A_14_P120492	chr10	17190365	17190424	2237	-0.064
	A_14_P132821	chr10	17216545	17216604	38950	-0.035
	A_14_P110142	chr10	17231273	17231332	62100	0.065
	A_14_P127478	chr10	17278269	17278327	24867	0.077
	A_14_P201001	chr10	17279903	17279962	29409	0.126
	A_16_P02223248	chr10	17332432	17332491	33091	0.092
	A_16_P18849842	chr10	17395716	17395775	18217	-0.048
	A_16_P02223395	chr10	17438793	17438852	49159	-0.145
	A_16_P38956137	chr10	17498245	17498304	8208	0.018
	A_14_P139323	chr10	17539377	17539436	13557	0.131
	A_16_P18850353	chr10	17622519	17622578	24837	-0.072
	A_14_P111219	chr10	17654190	17654249	16124	0.013
	A_14_P122605	chr10	17687959	17688018	40411	-0.14
	A_14_P126902	chr10	17726891	17726950	59167	0.234
	A_14_P114309	chr10	17757105	17757164	2970	-0.032
	A_14_P202338	chr10	17758381	17758440	37633	0.072
	A_14_P103522	chr10	18232015	18232074	22802	-0.042
	A_14_P104278	chr10	18266929	18266986	39987	-0.055
	A_14_P105269	chr10	18332083	18332142	21872	0.238
	A_14_P122691	chr10	18393396	18393455	15423	-0.193
	A_14_P116621	chr10	18439840	18439899	7699	0.248
	A_16_P18852504	chr10	18515359	18515418	10574	-0.059
	A_14_P113769	chr10	18549858	18549917	49869	-0.18
	A_16_P18852682	chr10	18582559	18582618	40527	0.159
	A_14_P137849	chr10	18618317	18618376	9145	0.152
	A_18_P10653944	chr10	18652133	18652192	13022	-0.197
	A_14_P129775	chr10	18690373	18690432	38482	0.105
	A_16_P38959159	chr10	18699314	18699373	*8163,9287,38843,51404,53441	0.129
	A_14_P106316	chr10	18744325	18744384	34166	0.085
	A_16_P38959407	chr10	18794238	18794297	53933	0.115
	A_14_P104526	chr10	18834822	18834881	16720	0.114
	A_14_P108768	chr10	18874934	18874992	2206	0.142
	A_14_P122836	chr10	18949530	18949589	48342	0.162
	A_14_P201143	chr10	18957489	18957548	13831	-0.044
	A_16_P02225023	chr10	19009948	19010007	61751	-0.017
	A_14_P121464	chr10	19179481	19179540	40410	0.071
	A_16_P02225344	chr10	19252784	19252843	46536	-0.002
	A_18_P10656261	chr10	19346555	19346614	1949	0.131
	A_14_P115740	chr10	19461948	19462007	7076	-0.219
	A_16_P18854868	chr10	19536470	19536529	3226	-0.117
	A_16_P18855165	chr10	19650514	19650573	*11264,41324,48627,53218,56836	-0.098
	A_14_P104140	chr10	19693387	19693446	50376	0.03
	A_16_P18855428	chr10	19754774	19754833	43912	0.18
	A_14_P104951	chr10	19827380	19827439	31356	-0.071
	A_16_P18855804	chr10	19906553	19906612	17672	0.026
	A_14_P127031	chr10	19992942	19993001	19445	0.037
	A_16_P18856123	chr10	20040542	20040601	29243	0.162
	A_14_P134793	chr10	20105838	20105884	55652	-0.263
	A_14_P109717	chr10	20151444	20151503	22280	0.017
	A_16_P18856555	chr10	20205769	20205828	23440	0.215
	A_16_P38962961	chr10	20263180	20263239	15178	0.053
	A_16_P02226902	chr10	20311068	20311127	17537	-0.083
	A_14_P105175	chr10	20357071	20357130	62655	0.083
	A_16_P02227050	chr10	20391130	20391189	17784	-0.068
	A_14_P129295	chr10	20432305	20432364	6345	0.192
	A_14_P123334	chr10	20506343	20506402	12355	0.003
	A_16_P02227387	chr10	20589017	20589076	11189	-0.139
	A_14_P105064	chr10	20695175	20695234	36477	0.16
	A_16_P18858078	chr10	20825532	20825591	13284	-0.051
	A_14_P137834	chr10	21016301	21016360	35650	0.08
	A_14_P128810	chr10	21070477	21070536	34038	-0.216
	A_14_P118914	chr10	21102849	21102908	23889	-0.087
	A_14_P107600	chr10	21157643	21157702	17178	-0.114
	A_14_P121018	chr10	21219771	21219830	28393	0.015
	A_14_P107256	chr10	21264039	21264098	52758	0.08
	A_14_P117194	chr10	21295998	21296057	5548	-0.033
	A_14_P104202	chr10	21352457	21352516	28987	0.13
	A_14_P130697	chr10	21386443	21386502	33956	-0.152
	A_14_P128679	chr10	21445496	21445555	27424	0.1
	A_16_P18859865	chr10	21486332	21486391	39631	-0.114
	A_14_P100372	chr10	21551768	21551827	59880	0.042
	A_16_P02228925	chr10	21634368	21634427	28119	-0.182
	A_18_P10664100	chr10	21757087	21757146	47935	0.1
	A_18_P18275379	chr10	21775851	21775910	55397	0.023
	A_14_P127816	chr10	21814457	21814516	60238	-0.124
	A_14_P101190	chr10	21846097	21846156	13848	0.098
	A_14_P126041	chr10	21883073	21883121	25621	-0.072
	A_14_P129516	chr10	21940595	21940654	59783	0.046
	A_14_P105631	chr10	22002688	22002747	55697	0.015
	A_14_P137773	chr10	22031023	22031082	4891	-0.056
	A_16_P18861081	chr10	22065396	22065455	6115	0.057
	A_16_P18861203	chr10	22146175	22146234	44670	0.071
	A_14_P135879	chr10	22217411	22217470	6032	-0.055
	A_14_P100593	chr10	22262394	22262453	57532	0.048
	A_16_P18861503	chr10	22298036	22298095	43158	0.005
	A_14_P114135	chr10	22394622	22394681	7829	0.329
	A_16_P18861764	chr10	22474701	22474760	45344	-0.105
	A_16_P02229934	chr10	22532652	22532711	41697	-0.13
	A_14_P107846	chr10	22606239	22606298	61079	0.067
	A_14_P110391	chr10	22611293	22611348	31082	0.015
	A_14_P102328	chr10	22612643	22612702	57660	0.082
	A_14_P120424	chr10	22639692	22639751	10331	-0.11
	A_14_P129461	chr10	22705810	22705869	57850	0.086
	A_14_P125203	chr10	22732904	22732963	28351	0.042
	A_14_P115780	chr10	22825792	22825848	46644	-0.008
	A_14_P111063	chr10	22844391	22844450	52806	0.061
	A_14_P102641	chr10	22922278	22922337	43925	0.042
	A_14_P129757	chr10	22950715	22950774	49897	-0.082
	A_14_P102700	chr10	22991654	22991713	34915	0.131
	A_16_P18863292	chr10	23041802	23041861	4325	0.209
	A_16_P02230849	chr10	23089529	23089588	9172	-0.087
	A_14_P127773	chr10	23190112	23190171	21285	-0.085
	A_14_P100348	chr10	23220899	23220958	57295	-0.18
	A_14_P133260	chr10	23257229	23257288	16107	-0.004
	A_14_P126464	chr10	23297191	23297250	26418	0.158
	A_14_P138632	chr10	23329390	23329449	29373	0.067
	A_16_P18863997	chr10	23377491	23377550	39862	-0.023
	A_14_P101187	chr10	23409844	23409903	3514	-0.066
	A_16_P18864143	chr10	23447881	23447940	47502	-0.044
	A_14_P118633	chr10	23482768	23482827	49521	0.231
	A_16_P38970775	chr10	23521165	23521224	766	-0.046
	A_16_P18864406	chr10	23553937	23553996	9763	0.276
	A_14_P202273	chr10	23609705	23609764	21453	-0.054
	A_14_P131643	chr10	23617487	23617546	3414	-0.098
	A_16_P18864656	chr10	23678708	23678767	28693	-0.056
	A_14_P118312	chr10	23725899	23725958	39329	-0.105
	A_16_P18865126	chr10	23899594	23899653	14434	0.115
	A_18_P10670212	chr10	24005940	24005999	41562	-0.089
	A_14_P130480	chr10	24042038	24042097	53706	-0.033
	A_16_P18865467	chr10	24060331	24060390	7444	0.116
	A_16_P18865629	chr10	24128193	24128252	31110	0.072
	A_16_P18865739	chr10	24177159	24177218	59431	0.061
	A_16_P18865853	chr10	24221349	24221408	50419	-0.072
	A_14_P108643	chr10	24283737	24283796	42550	0.137
	A_16_P18866139	chr10	24333096	24333155	50678	-0.046
	A_16_P18866203	chr10	24369515	24369574	39124	0.135
	A_16_P18866267	chr10	24400270	24400329	56519	0.071
	A_14_P124234	chr10	24449705	24449764	37944	0.12
	A_16_P02232668	chr10	24490214	24490273	59086	0.103
	A_18_P10670682	chr10	24526515	24526574	17367	-0.055
	A_16_P02232775	chr10	24547398	24547457	61446	-0.162
	A_18_P10671580	chr10	24562280	24562339	46916	-0.063
	A_16_P02232831	chr10	24580596	24580655	36448	0.046
	A_14_P130918	chr10	24604704	24604763	18885	0.149
	A_18_P10673427	chr10	24634417	24634476	59624	0.059
	A_16_P18867136	chr10	24716756	24716815	59900	-0.093
	A_16_P18867301	chr10	24766734	24766793	62175	0.051
	A_16_P18867409	chr10	24803001	24803060	42549	0.032
	A_14_P123125	chr10	24833445	24833504	27396	-0.042
	A_16_P18867664	chr10	24894031	24894090	49990	-0.036
	A_14_P112031	chr10	24955888	24955947	7163	-0.008
	A_14_P138009	chr10	25009566	25009625	37342	0.034
	A_14_P100694	chr10	25089178	25089237	58687	0.113
	A_14_P127665	chr10	25138022	25138081	19497	0.009
	A_14_P101611	chr10	25140293	25140352	58235	-0.177
	A_16_P02233762	chr10	25181588	25181647	10955	0.041
	A_14_P122306	chr10	25226217	25226276	3749	0.174
	A_14_P137091	chr10	25279466	25279525	57329	0.054
	A_14_P123496	chr10	25314326	25314385	11742	0.305
	A_14_P110424	chr10	25314608	25314658	61536	-0.061
	A_14_P103817	chr10	25431392	25431451	24424	-0.037
	A_16_P18869063	chr10	25482833	25482892	35061	0.001
	A_16_P38975664	chr10	25534713	25534772	62635	0.228
	A_14_P131462	chr10	25578649	25578708	60314	0.004
	A_16_P18869408	chr10	25639510	25639569	54550	0.121
	A_16_P02234453	chr10	25697409	25697468	30679	-0.16
	A_14_P101632	chr10	25735036	25735095	10940	-0.124
	A_16_P18869675	chr10	25773402	25773461	*29343,31318,38299,43934,52870	0.07
	A_16_P18869842	chr10	25843396	25843455	15401	-0.124
	A_16_P18869976	chr10	25889176	25889235	28939	0.14
	A_16_P18870083	chr10	25938883	25938942	23773	-0.089
	A_14_P118654	chr10	25990456	25990515	62558	-0.073
	A_16_P18870402	chr10	26106103	26106162	48161	-0.087
	A_16_P38976991	chr10	26143662	26143721	58279	0.06
	A_14_P139360	chr10	26193189	26193248	29854	-0.068
	A_14_P108729	chr10	26241098	26241157	6350	0.1
	A_14_P121476	chr10	26312257	26312316	5509	0.072
	A_14_P202019	chr10	26315334	26315393	55634	0.102
	A_16_P18870939	chr10	26357721	26357780	40092	0.253
	A_16_P18871056	chr10	26417634	26417693	53763	0.251
	A_14_P128944	chr10	26459375	26459434	50451	-0.066
	A_14_P107931	chr10	26508136	26508195	24330	0.075
	A_14_P105836	chr10	26532739	26532798	22153	-0.043
	A_14_P125398	chr10	26611986	26612045	30157	-0.112
	A_14_P128344	chr10	26727223	26727268	16689	-0.047
	A_14_P122269	chr10	26769957	26770016	9467	0.051
	A_14_P123702	chr10	26822412	26822471	29697	0.146
	A_14_P122182	chr10	26856478	26856535	6468	0.129
	A_14_P202256	chr10	26858072	26858131	60211	0.084
	A_14_P106832	chr10	26991816	26991875	44770	0.091
	A_14_P109444	chr10	27063401	27063460	51576	0.025
	A_14_P110745	chr10	27091022	27091081	59849	0.135
	A_14_P111703	chr10	27147044	27147103	23995	-0.136
	A_14_P126146	chr10	27266067	27266126	43751	-0.157
	A_14_P106527	chr10	27294439	27294498	32274	0.044
	A_14_P111315	chr10	27313441	27313500	37687	0.438
	A_14_P115204	chr10	27335614	27335673	5209	0.004
	A_14_P120942	chr10	27367281	27367340	53151	-0.049
	A_14_P129066	chr10	27415826	27415885	8569	0.065
	A_14_P131142	chr10	27444025	27444075	46684	0.334
	A_14_P107202	chr10	27461727	27461786	18985	0.371
	A_14_P100358	chr10	27475430	27475489	38142	0.212
	A_14_P126059	chr10	27520665	27520724	48738	-0.139
	A_14_P201577	chr10	27528977	27529036	45312	0.049
	A_16_P18873974	chr10	27578447	27578506	1927	0.17
	A_16_P02237091	chr10	27634084	27634143	20283	-0.168
	A_14_P109099	chr10	27695851	27695910	42941	0.134
	A_16_P02237237	chr10	27776385	27776444	50861	-0.029
	A_14_P134245	chr10	27815753	27815812	26835	0.247
	A_16_P18874589	chr10	27875016	27875075	*10070,36007,36280,57082,58543	0.142
	A_14_P202003	chr10	27950691	27950750	36424	-0.077
	A_14_P103895	chr10	27963728	27963787	20716	0.042
	A_14_P202204	chr10	27985285	27985344	9847	0.125
	A_18_P10679818	chr10	28035973	28036032	48270	-0.013
	A_14_P117747	chr10	28101283	28101342	39467	0.068
	A_14_P105562	chr10	28151416	28151475	18986	0.079
	A_14_P109788	chr10	28196671	28196723	24419	0.063
	A_16_P18875459	chr10	28239303	28239362	46714	0.085
	A_14_P127786	chr10	28276410	28276469	14343	0.059
	A_14_P123594	chr10	28305420	28305479	15078	0.081
	A_14_P129254	chr10	28347408	28347467	21345	0.083
	A_14_P126787	chr10	28409496	28409555	600	-0.064
	A_18_P10682425	chr10	28440399	28440458	62279	-0.121
	A_18_P18296894	chr10	28489598	28489657	14136	0.019
	A_14_P114837	chr10	28543763	28543820	49561	0.016
	A_14_P110225	chr10	28570980	28571039	20022	0.289
	A_14_P109718	chr10	28571013	28571067	1688	-0.022
	A_14_P201171	chr10	28596527	28596586	12750	0.158
	A_16_P18876492	chr10	28649921	28649980	52113	0.025
	A_16_P02238557	chr10	28732970	28733028	46211	0.192
	A_14_P107898	chr10	28794526	28794585	20100	-0.013
	A_14_P117432	chr10	28824570	28824627	56484	0.059
	A_14_P125464	chr10	28861778	28861837	3451	0.075
	A_18_P10683346	chr10	28911499	28911558	31262	0.097
	A_14_P116908	chr10	28968247	28968306	35083	0.004
	A_14_P125619	chr10	29017336	29017395	52681	0.134
	A_16_P18877445	chr10	29065461	29065520	62550	-0.055
	A_14_P202084	chr10	29149171	29149230	8891	-0.028
	A_14_P136941	chr10	29160950	29161009	12345	0.064
	A_14_P201987	chr10	29169521	29169580	20032	0.093
	A_14_P102703	chr10	29309540	29309599	10000	0.087
	A_14_P104584	chr10	29494622	29494681	13793	-0.027
	A_14_P125098	chr10	29582455	29582514	36193	0.052
	A_14_P132157	chr10	29664214	29664273	52112	0.213
	A_16_P02240028	chr10	29764262	29764321	6013	0.023
	A_16_P18879369	chr10	29815015	29815074	33916	-0.022
	A_16_P02240142	chr10	29834359	29834418	29015	-0.046
	A_16_P02240204	chr10	29868914	29868973	40337	0.056
	A_18_P18303780	chr10	29890667	29890726	19737	-0.141
	A_14_P104118	chr10	29923693	29923752	30228	0.032
	A_14_P122503	chr10	29975463	29975521	24073	-0.135
	A_14_P113191	chr10	30017298	30017357	16202	0
	A_16_P02240511	chr10	30080148	30080207	48811	-0.048
	A_14_P122590	chr10	30135457	30135516	27702	0.139
	A_16_P02240684	chr10	30190905	30190964	3174	0.045
	A_14_P123687	chr10	30275235	30275294	10169	0.082
	A_16_P18880667	chr10	30311450	30311509	12867	-0.186
	A_16_P02240957	chr10	30363037	30363096	*15882,32446,37951,39041,58181	-0.02
	A_14_P137228	chr10	30406772	30406831	49037	0.173
	A_16_P18881240	chr10	30537801	30537860	37388	-0.146
	A_14_P201148	chr10	30620366	30620425	4907	0.055
	A_14_P123718	chr10	30635449	30635508	57158	-0.051
	A_16_P02241326	chr10	30661355	30661414	25133	0.367
	A_14_P133193	chr10	30728137	30728196	51760	-0.068
	A_14_P106347	chr10	30732580	30732639	59282	-0.035
	A_14_P127544	chr10	30736834	30736893	51099	-0.068
	A_14_P201691	chr10	30750028	30750087	25988	-0.024
	A_16_P18881837	chr10	30822411	30822470	38739	0.078
	A_14_P201425	chr10	30905926	30905984	55935	0.153
	A_18_P10687256	chr10	30961768	30961827	821	0.088
	A_14_P108275	chr10	31092962	31093021	28754	-0.14
	A_14_P102671	chr10	31156591	31156650	46889	0.314
	A_14_P121623	chr10	31217571	31217628	54255	0.118
	A_14_P136987	chr10	31259813	31259872	24468	-0.138
	A_14_P128849	chr10	31291873	31291932	21012	0.111
	A_16_P02242273	chr10	31387211	31387270	62720	-0.018
	A_14_P110104	chr10	31507862	31507921	59197	0.071
	A_16_P18883549	chr10	31551504	31551563	54296	0.148
	A_14_P114639	chr10	31607321	31607365	22277	-0.076
	A_14_P118603	chr10	31637549	31637608	57359	0.041
	A_14_P111969	chr10	31676657	31676716	30044	0.1
	A_14_P102626	chr10	31715765	31715824	47785	0.173
	A_14_P129718	chr10	31749981	31750040	36385	0.133
	A_16_P18884086	chr10	31782485	31782544	57075	-0.09
	A_14_P102704	chr10	31817746	31817805	29629	-0.092
	A_16_P18884298	chr10	31894655	31894714	23642	-0.022
	A_16_P02243053	chr10	32012808	32012867	10580	-0.163
	A_14_P116868	chr10	32095083	32095142	10456	0.22
	A_14_P121911	chr10	32096645	32096704	13820	0
	A_16_P18884804	chr10	32129216	32129275	25776	0.39
	A_14_P132546	chr10	32166608	32166667	34960	-0.032
	A_14_P134846	chr10	32197448	32197507	2089	-0.105
	A_14_P113600	chr10	32229139	32229198	28196	-0.004
	A_14_P107293	chr10	32300151	32300210	1749	0.062
	A_14_P129087	chr10	32328326	32328385	26908	-0.192
	A_14_P107220	chr10	32337442	32337495	12788	-0.139
	A_16_P18885350	chr10	32381742	32381801	45044	-0.137
	A_14_P105905	chr10	32445005	32445064	56404	0.012
	A_16_P18885595	chr10	32505928	32505987	53087	0.029
	A_14_P109488	chr10	32557612	32557671	25185	-0.103
	A_14_P121760	chr10	32627962	32628021	5858	0.006
	A_14_P139344	chr10	32689808	32689867	38428	-0.003
	A_14_P122796	chr10	32735218	32735265	8665	0.056
	A_16_P18886150	chr10	32779348	32779407	38650	0.194
	A_14_P115653	chr10	32832262	32832321	7673	0.003
	A_14_P103082	chr10	32872082	32872141	377	0.121
	A_16_P18886318	chr10	32952767	32952826	24041	-0.075
	A_16_P02244063	chr10	32978011	32978070	1355	-0.038
	A_14_P117464	chr10	33041180	33041239	13991	-0.228
	A_14_P128400	chr10	33093075	33093134	15909	-0.05
	A_14_P104924	chr10	33113889	33113948	19566	0.054
	A_14_P118685	chr10	33137440	33137499	56823	0.226
	A_14_P123106	chr10	33165333	33165392	7361	0.059
	A_14_P122292	chr10	33224403	33224462	28588	0.103
	A_14_P128618	chr10	33234597	33234656	1637	0.136
	A_14_P201824	chr10	33244488	33244547	24063	0.104
	A_16_P18886869	chr10	33308027	33308086	38206	0.082
	A_14_P126285	chr10	33391626	33391685	29327	-0.064
	A_14_P138577	chr10	33491224	33491282	20511	-0.102
	A_14_P128099	chr10	33550099	33550158	4164	0.129
	A_14_P122910	chr10	33582780	33582839	45379	-0.182
	A_14_P133036	chr10	33606406	33606465	43706	-0.218
	A_14_P201614	chr10	33607760	33607819	3100	-0.165
	A_14_P127761	chr10	33778244	33778303	22977	-0.019
	A_16_P02245404	chr10	33938406	33938465	9889	0.147
	A_14_P107851	chr10	34057481	34057540	33555	0.084
	A_14_P101903	chr10	34232509	34232568	15212	0.194
	A_14_P201450	chr10	34398684	34398743	41855	0.061
	A_14_P101786	chr10	34420477	34420531	46136	-0.203
	A_16_P18889997	chr10	34484667	34484725	*26829,36968,41931,51119,54747	-0.041
	A_16_P18890159	chr10	34537239	34537298	41168	-0.005
	A_14_P201288	chr10	34601238	34601294	60801	0.165
	A_14_P109476	chr10	34626197	34626256	3574	0.026
	A_14_P121746	chr10	34692323	34692382	50290	-0.038
	A_14_P102963	chr10	34715611	34715670	6069	0.032
	A_16_P38997988	chr10	34790482	34790541	60443	-0.152
	A_16_P18891087	chr10	34835589	34835648	40788	0.071
	A_14_P201646	chr10	34880111	34880170	4752	-0.207
	A_14_P102375	chr10	34885187	34885246	31032	-0.048
	A_14_P201558	chr10	34885715	34885774	41121	-0.036
	A_16_P38998448	chr10	34944133	34944192	3332	0.097
	A_16_P18891519	chr10	34985340	34985399	*5303,38367,41484,48963,61729	-0.023
	A_14_P107209	chr10	35061767	35061826	*17264,32691,52160,53456,55986	0.058
	A_16_P18891865	chr10	35100625	35100684	39118	0.079
	A_16_P02247464	chr10	35154855	35154914	60236	0.046
	A_14_P129274	chr10	35203256	35203315	60286	-0.146
	A_16_P18892106	chr10	35239372	35239431	29680	0.19
	A_16_P32642677	chr10	35302536	35302595	7670	0.018
	A_14_P135359	chr10	35327909	35327968	12652	-0.055
	A_14_P118518	chr10	35360169	35360228	26084	0.05
	A_14_P134445	chr10	35391859	35391918	31970	0.166
	A_14_P101970	chr10	35456542	35456601	34949	0.174
	A_14_P128800	chr10	35501246	35501305	54319	0.08
	A_14_P136496	chr10	35530398	35530457	40032	0.278
	A_14_P101654	chr10	35605447	35605506	54618	0.32
	A_14_P108428	chr10	35652678	35652737	17226	0.058
	A_16_P18893194	chr10	35714527	35714586	34006	0.11
	A_14_P111300	chr10	35760318	35760377	54410	-0.291
	A_14_P139603	chr10	35790401	35790460	37302	-0.189
	A_16_P02248368	chr10	35823303	35823354	37487	-0.027
	A_14_P132662	chr10	35858130	35858189	9188	0.154
	A_14_P117374	chr10	35896122	35896181	18689	0.012
	A_14_P202567	chr10	35927735	35927794	59180	0.256
	A_16_P02248578	chr10	35970478	35970537	5077	-0.191
	A_14_P127685	chr10	36051315	36051374	58180	0.003
	A_16_P02249004	chr10	36238765	36238824	22395	-0.044
	A_14_P131368	chr10	36418755	36418814	22763	0.019
	A_14_P135976	chr10	36621432	36621491	13796	0.13
	A_16_P18895643	chr10	36713861	36713920	13150	0.113
	A_16_P18895876	chr10	36804248	36804307	37971	-0.03
	A_14_P129680	chr10	36912740	36912799	31399	0.06
	A_16_P02250159	chr10	37089254	37089313	3950	-0.001
	A_18_P10699773	chr10	37245505	37245564	24907	-0.05
	A_14_P135356	chr10	37280363	37280422	56334	0.034
	A_14_P115501	chr10	37414879	37414934	59395	-0.082
	A_16_P39004576	chr10	37445970	37446029	53416	0.151
	A_14_P117116	chr10	37496444	37496503	45673	-0.289
	A_14_P133499	chr10	37533669	37533728	55591	0.031
	A_16_P18897844	chr10	37602241	37602300	12159	0.055
	A_16_P39005029	chr10	37636362	37636421	33380	0.261
	A_18_P10704774	chr10	37720975	37721034	35023	-0.032
	A_18_P18331191	chr10	37813072	37813131	58100	0.037
	A_16_P18898355	chr10	37850767	37850826	34485	-0.147
	A_16_P02251135	chr10	37912704	37912763	19255	-0.05
	A_14_P119600	chr10	38054278	38054337	47888	-0.08
	A_16_P18898805	chr10	38093721	38093780	12319	0.069
	A_14_P118432	chr10	38126835	38126894	55649	-0.207
	A_16_P02251402	chr10	38193117	38193176	4638	0.168
	A_14_P130839	chr10	38240258	38240317	*2187,24239,25584,37654,62806	0.155
	A_14_P112590	chr10	38261574	38261633	44031	0.029
	A_18_P18333203	chr10	38295934	38295993	44128	0.172
	A_18_P10709012	chr10	38355934	38355993	24670	-0.13
	A_14_P139712	chr10	38427988	38428047	26827	-0.062
	A_18_P10710176	chr10	38483821	38483880	50155	0.167
	A_16_P18899538	chr10	38545869	38545928	33476	-0.052
	A_16_P39008151	chr10	42889244	42889303	60240	0.025
	A_14_P128919	chr10	42969765	42969824	11972	0.07
	A_14_P130323	chr10	42976950	42977009	49095	-0.001
	A_14_P130085	chr10	42998583	42998642	60059	0.188
	A_16_P02251955	chr10	43075581	43075640	23467	-0.131
	A_16_P18901379	chr10	43151753	43151812	54677	0.122
	A_14_P130515	chr10	43180737	43180796	20816	-0.254
	A_16_P02252073	chr10	43238249	43238308	22801	0.037
	A_14_P111819	chr10	43292572	43292630	36741	-0.06
	A_14_P200934	chr10	43301547	43301606	648	0.034
	A_18_P10713293	chr10	43435867	43435926	38839	0.023
	A_14_P133287	chr10	43574864	43574923	42578	0.095
	A_14_P112128	chr10	43593365	43593424	23204	0.235
	A_14_P124245	chr10	43635945	43636004	43566	0.076
	A_14_P109720	chr10	43659009	43659068	54058	-0.258
	A_14_P114542	chr10	43672596	43672655	14946	-0.13
	A_14_P136529	chr10	43689992	43690051	9418	0.322
	A_14_P102231	chr10	43744089	43744148	47831	0.079
	A_16_P02252716	chr10	43777105	43777163	38093	-0.199
	A_14_P136493	chr10	43818029	43818088	27560	0.066
	A_14_P130954	chr10	43868297	43868356	48510	0.246
	A_14_P137796	chr10	43890103	43890161	44471	0.131
	A_14_P131098	chr10	43949913	43949972	48981	0.182
	A_16_P18903174	chr10	43985877	43985936	27241	0.137
	A_16_P18903206	chr10	44017493	44017552	37225	-0.006
	A_14_P100693	chr10	44063452	44063511	28891	-0.008
	A_14_P137007	chr10	44104662	44104721	6854	0.003
	A_14_P130879	chr10	44139377	44139435	21097	0.069
	A_18_P10715448	chr10	44220888	44220947	28857	0.138
	A_14_P202075	chr10	44282223	44282282	12933	-0.099
	A_14_P102431	chr10	44283583	44283642	9338	0.063
	A_14_P135442	chr10	44353706	44353765	40765	0.129
	A_16_P02253466	chr10	44422197	44422255	29051	0.017
	A_14_P100671	chr10	44484281	44484340	9650	0.023
	A_14_P110031	chr10	44706857	44706916	43148	0.132
	A_16_P02253973	chr10	44810138	44810197	44235	0.107
	A_14_P201744	chr10	44866984	44867043	29124	0.122
	A_14_P125868	chr10	44868610	44868668	40927	0.289
	A_14_P102737	chr10	44877427	44877486	30124	0.245
	A_14_P201154	chr10	44878967	44879020	17518	0.041
	A_16_P02254197	chr10	44962222	44962281	8880	-0.023
	A_14_P108242	chr10	45104413	45104472	62755	0.159
	A_16_P18905984	chr10	45309436	45309495	49381	-0.148
	A_14_P102887	chr10	45349754	45349813	32707	0.151
	A_16_P18906235	chr10	45405098	45405157	30863	-0.058
	A_14_P202563	chr10	45456604	45456663	42547	0.2
	A_14_P106033	chr10	45473673	45473732	47487	0.09
	A_14_P135199	chr10	45494605	45494653	13379	0.032
	A_14_P139841	chr10	45498773	45498832	55792	0.174
	A_14_P201406	chr10	45503320	45503379	12984	0.037
	A_16_P02254977	chr10	45566569	45566628	20198	0.083
	A_18_P10715505	chr10	45640463	45640522	15766	0.098
	A_16_P39014334	chr10	45679749	45679808	14675	0.029
	A_16_P02255163	chr10	45716491	45716550	45125	-0.135
	A_16_P18907124	chr10	45757976	45758035	36070	0.057
	A_16_P39014614	chr10	45805814	45805873	55238	0.057
	A_14_P130486	chr10	45872003	45872062	49645	0.049
	A_14_P104436	chr10	45907702	45907758	59780	0.004
	A_14_P139977	chr10	45953539	45953598	57718	0.229
	A_14_P129849	chr10	45981326	45981385	30859	0.122
	A_14_P125916	chr10	46017634	46017693	2851	0.381
	A_14_P133519	chr10	46056522	46056581	7830	0.185
	A_14_P109811	chr10	46111533	46111592	3164	0.064
	A_14_P104547	chr10	46158097	46158141	18545	0.122
	A_14_P200680	chr10	46158156	46158215	24176	0.026
	A_16_P18909754	chr10	47011584	47011643	47190	0.003
	A_16_P18909886	chr10	47074802	47074861	53553	-0.114
	A_14_P125529	chr10	47148490	47148546	59968	0.112
	A_14_P134509	chr10	47604818	47604877	9894	0.208
	A_16_P18911043	chr10	47655087	47655146	42351	0.424
	A_14_P128129	chr10	48334407	48334466	59625	-0.191
	A_14_P128393	chr10	48368549	48368608	30726	-0.135
	A_14_P118358	chr10	48372473	48372528	34147	-0.216
	A_14_P101635	chr10	48381471	48381530	28619	-0.053
	A_14_P116201	chr10	48385236	48385295	62738	-0.029
	A_14_P114350	chr10	48387669	48387727	3931	0.278
	A_14_P136789	chr10	48415783	48415842	21100	0.021
	A_14_P105407	chr10	48431597	48431651	40069	-0.053
	A_16_P18912791	chr10	48475559	48475618	22131	0.021
	A_14_P122675	chr10	48533609	48533668	9356	0.167
	A_14_P121750	chr10	49390457	49390516	44927	-0.04
	A_18_P10725049	chr10	49455124	49455183	46215	-0.138
	A_16_P02256829	chr10	49514027	49514086	37132	0.106
	A_14_P127829	chr10	49570713	49570772	16207	0.09
	A_14_P128899	chr10	49609715	49609774	824	0.103
	A_14_P122151	chr10	49628189	49628248	5921	0.04
	A_14_P107815	chr10	49639229	49639288	53049	-0.018
	A_14_P113897	chr10	49654566	49654623	41909	0.24
	A_14_P133943	chr10	49698527	49698586	62614	-0.236
	A_14_P139536	chr10	49741476	49741535	56942	0.105
	A_14_P127132	chr10	49781623	49781682	29820	-0.198
	A_14_P121183	chr10	49813022	49813079	6262	-0.179
	A_14_P109398	chr10	49900501	49900560	60339	0.149
	A_14_P126983	chr10	49944155	49944212	53549	-0.09
	A_14_P127269	chr10	49995531	49995590	37924	-0.137
	A_16_P18916423	chr10	50057312	50057371	9819	0.176
	A_16_P18916596	chr10	50131393	50131452	18206	0.011
	A_16_P18916789	chr10	50189253	50189312	38405	0.01
	A_14_P135186	chr10	50227779	50227838	50939	0.11
	A_14_P102288	chr10	50285247	50285300	40021	-0.503
	A_14_P117148	chr10	50311613	50311672	41891	0.063
	A_14_P109169	chr10	50358703	50358762	8254	-0.081
	A_16_P18917475	chr10	50451648	50451707	40144	-0.138
	A_16_P02258428	chr10	50544031	50544090	45986	-0.074
	A_14_P121444	chr10	50580284	50580343	53950	-0.294
	A_14_P118829	chr10	50668443	50668502	12536	0.019
	A_14_P130774	chr10	50722413	50722472	53281	-0.022
	A_14_P105250	chr10	50730049	50730108	31286	-0.123
	A_14_P114432	chr10	50765972	50766031	20942	-0.125
	A_14_P132115	chr10	50849538	50849597	31930	0.143
	A_14_P105164	chr10	50889515	50889574	35517	0.132
	A_14_P128929	chr10	50916848	50916907	47428	0.006
	A_14_P101634	chr10	50955699	50955758	16946	-0.035
	A_14_P112920	chr10	50968591	50968645	41056	0.046
	A_14_P138884	chr10	51026312	51026371	26226	0.09
	A_14_P132279	chr10	51047607	51047666	37254	-0.08
	A_14_P136962	chr10	51549555	51549614	49262	0.053
	A_14_P103631	chr10	51556782	51556830	15360	-0.188
	A_14_P133521	chr10	51572915	51572974	43802	0.13
	A_14_P117227	chr10	51593736	51593795	29087	-0.151
	A_14_P200749	chr10	51594486	51594545	21623	0.039
	A_18_P10730154	chr10	51664020	51664079	43916	0.019
	A_18_P10728122	chr10	51804961	51805020	33335	-0.061
	A_14_P136772	chr10	52006170	52006229	15558	0.016
	A_14_P130297	chr10	52036781	52036840	11641	0.102
	A_14_P118087	chr10	52066805	52066864	25946	-0.038
	A_16_P18921219	chr10	52108756	52108815	19938	0.002
	A_14_P137814	chr10	52153261	52153320	42755	-0.2
	A_14_P125233	chr10	52206675	52206734	30837	-0.128
	A_14_P130042	chr10	52279593	52279652	37511	-0.237
	A_16_P18921801	chr10	52335565	52335624	61297	0.048
	A_14_P105606	chr10	52364701	52364760	59708	0.045
	A_14_P117245	chr10	52412899	52412958	9651	0.123
	A_14_P201883	chr10	52415012	52415071	30830	0.094
	A_14_P127769	chr10	52566354	52566413	47976	-0.029
	A_14_P115717	chr10	52595954	52596013	3681	-0.241
	A_14_P101758	chr10	52645379	52645435	38758	0.102
	A_18_P10735373	chr10	52734491	52734550	30454	-0.055
	A_16_P18923042	chr10	52777344	52777403	29461	-0.019
	A_14_P124751	chr10	52809295	52809354	13374	0.158
	A_16_P18923283	chr10	52857483	52857542	19276	0.145
	A_16_P18923351	chr10	52888330	52888389	23392	0.098
	A_14_P114379	chr10	52921701	52921760	38099	0.052
	A_16_P02260774	chr10	52990906	52990965	47134	0.192
	A_16_P18923781	chr10	53032642	53032701	16667	0.123
	A_16_P18923839	chr10	53058772	53058831	30532	-0.075
	A_16_P18923959	chr10	53102371	53102430	43050	-0.116
	A_16_P02261048	chr10	53155144	53155203	2492	-0.067
	A_14_P125778	chr10	53227459	53227517	13319	-0.053
	A_16_P18924451	chr10	53269204	53269263	3912	0.015
	A_16_P18924596	chr10	53321554	53321613	24584	0.12
	A_14_P115862	chr10	53361898	53361957	55154	0.022
	A_16_P18924887	chr10	53424853	53424912	55058	-0.277
	A_14_P100810	chr10	53455465	53455524	8970	0.188
	A_14_P119111	chr10	53458715	53458767	11426	-0.03
	A_16_P18925133	chr10	53511777	53511836	45497	-0.07
	A_14_P121044	chr10	53564375	53564434	9453	-0.208
	A_16_P18925417	chr10	53609304	53609363	46114	-0.038
	A_18_P10733822	chr10	53654847	53654906	18593
	A_16_P18925660	chr10	53709895	53709954	51829	-0.221
	A_16_P18925736	chr10	53746620	53746679	56687	-0.075
	A_16_P02262111	chr10	53807219	53807278	60744	-0.026
	A_16_P18926065	chr10	53887679	53887738	9382	-0.152
	A_16_P02262317	chr10	53930539	53930598	40885	-0.189
	A_16_P02262387	chr10	53982615	53982674	13574	-0.111
	A_14_P130413	chr10	54031093	54031152	14412	-0.025
	A_14_P101033	chr10	54074145	54074196	54376	0.068
	A_14_P202173	chr10	54081124	54081183	8995	0.421
	A_16_P18926753	chr10	54149801	54149860	6634	0.611
	A_14_P123590	chr10	54213350	54213409	10352	0.389
	A_14_P106873	chr10	54413343	54413402	43150	0.269
	A_14_P121867	chr10	54531400	54531459	886	0.352
	A_16_P18927806	chr10	54584573	54584632	54653	0.401
	A_14_P114535	chr10	54676148	54676207	46969	0.075
	A_14_P100708	chr10	54810783	54810842	3891	0.153
	A_16_P18928713	chr10	55040578	55040637	56964	0.421
	A_16_P18929065	chr10	55186702	55186761	7428	0.368
	A_14_P134743	chr10	55236904	55236963	32523	0.224
	A_16_P02264240	chr10	55355871	55355930	2084	0.277
	A_14_P107085	chr10	55480316	55480375	14230	0.138
	A_16_P39037933	chr10	55516193	55516252	13508	0.376
	A_14_P125025	chr10	55586719	55586778	8925	0.332
	A_14_P201666	chr10	55587065	55587124	2774	0.389
	A_16_P18930135	chr10	55655275	55655334	32362	0.417
	A_16_P18930292	chr10	55714219	55714278	20350	0.67
	A_14_P101948	chr10	55754314	55754373	15843	0.188
	A_16_P02264893	chr10	55803078	55803137	56674	0.319
	A_14_P118414	chr10	55849738	55849797	29445	0.23
	A_16_P02265054	chr10	55925472	55925531	45358	0.344
	A_16_P39039112	chr10	55985113	55985172	51851	0.368
	A_18_P10745817	chr10	56014937	56014996	62453	0.496
	A_16_P18931106	chr10	56073480	56073539	1198	0.285
	A_14_P139411	chr10	56106122	56106181	51712	0.403
	A_16_P18931248	chr10	56131681	56131740	32462	0.484
	A_16_P18931399	chr10	56196387	56196446	14902	0.314
	A_16_P18931571	chr10	56261358	56261417	22368	0.392
	A_14_P109658	chr10	56319908	56319967	8582	0.203
	A_16_P18931752	chr10	56329864	56329923	*8204,9632,21318,40960,42659	0.421
	A_16_P18931826	chr10	56369329	56369388	17737	0.326
	A_16_P18931896	chr10	56394543	56394602	52370	0.373
	A_16_P18932068	chr10	56457621	56457680	*724,8670,25981,28334,34167	0.321
	A_16_P18932119	chr10	56486116	56486175	20617	0.173
	A_14_P139645	chr10	56564535	56564594	22667	0.49
	A_16_P18932649	chr10	56676402	56676461	6273	0.413
	A_16_P39041043	chr10	56778710	56778769	50885	0.188
	A_14_P124709	chr10	56877260	56877319	12592	0.324
	A_16_P18933281	chr10	56955680	56955739	25090	0.491
	A_18_P10745622	chr10	57038923	57038982	25445	0.307
	A_18_P10746379	chr10	57091428	57091487	42061	0.296
	A_18_P10749199	chr10	57149464	57149523	37845	0.35
	A_16_P18934011	chr10	57248526	57248585	40769	0.535
	A_16_P18934143	chr10	57303429	57303488	23619	0.462
	A_16_P02267207	chr10	57368978	57369037	24817	0.341
	A_14_P124752	chr10	57415359	57415418	44473	0.444
	A_18_P10752362	chr10	57470231	57470290	34454	0.171
	A_14_P103315	chr10	57723213	57723272	44981	0.321
	A_16_P18935331	chr10	57831428	57831487	48330	0.344
	A_14_P130807	chr10	58064776	58064835	22820	0.322
	A_14_P200685	chr10	58121294	58121349	42767	0.491
	A_16_P02268223	chr10	58179743	58179802	59736	0.239
	A_18_P10754219	chr10	58421435	58421494	47506	0.316
	A_16_P18937180	chr10	58686086	58686145	61738	0.233
	A_14_P133783	chr10	58844737	58844796	9091	0.393
	A_14_P136158	chr10	59028244	59028303	56435	0.233
	A_14_P107544	chr10	59209294	59209353	18675	0.455
	A_16_P39046630	chr10	59272101	59272160	10487	0.285
	A_14_P119438	chr10	59452586	59452645	3524	0.212
	A_16_P18939061	chr10	59582257	59582316	48972	0.253
	A_18_P10759092	chr10	59665927	59665986	3713	0.277
	A_14_P129577	chr10	59835936	59835995	35105	0.096
	A_16_P02270461	chr10	59908220	59908279	54495	0.647
	A_14_P202183	chr10	59960487	59960546	27759	0.354
	A_14_P136398	chr10	59974549	59974608	13023	0.356
	A_14_P110763	chr10	60033417	60033476	28614	0.378
	A_16_P18940101	chr10	60049174	60049233	*25796,33564,38389,57889,60138	0.322
	A_14_P131753	chr10	60123346	60123404	1684	0.431
	A_14_P119940	chr10	60148409	60148468	34111	0.208
	A_14_P131101	chr10	60154784	60154843	30500	0.322
	A_16_P18940437	chr10	60196828	60196887	1443	0.41
	A_14_P120144	chr10	60274699	60274758	8030	0.362
	A_16_P39048906	chr10	60315870	60315929	22582	0.43
	A_16_P02271036	chr10	60350591	60350650	61415	0.158
	A_16_P02271147	chr10	60417076	60417135	48321	0.263
	A_16_P18941083	chr10	60483732	60483791	57647	0.454
	A_16_P18941169	chr10	60516571	60516630	47716	0.406
	A_14_P200889	chr10	60558798	60558857	14390	0.118
	A_14_P100471	chr10	60573948	60574007	39750	0.178
	A_16_P18941577	chr10	60667868	60667927	41060	0.13
	A_14_P113854	chr10	60794454	60794513	58128	0.364
	A_18_P10760090	chr10	60885982	60886041	19197	0.225
	A_14_P202098	chr10	60934387	60934446	28377	0.234
	A_14_P105725	chr10	60937310	60937363	2208	0.53
	A_14_P135903	chr10	60977667	60977726	39333	0.307
	A_14_P106494	chr10	61006839	61006898	9375	0.466
	A_14_P124893	chr10	61008293	61008352	31642	0.462
	A_14_P116674	chr10	61062589	61062648	51741	0.367
	A_16_P18942670	chr10	61079567	61079626	*1545,13902,23590,34410,52587	0.398
	A_14_P128198	chr10	61122141	61122196	29612	0.316
	A_14_P112781	chr10	61188677	61188736	47030	0.368
	A_14_P129981	chr10	61361946	61362005	7586	0.434
	A_14_P131195	chr10	61410652	61410711	29653	0.431
	A_16_P18943532	chr10	61464217	61464276	61194	0.288
	A_14_P107295	chr10	61495100	61495159	48542	0.297
	A_14_P131459	chr10	61551500	61551559	9372	0.363
	A_14_P116929	chr10	61579813	61579872	9213	0.076
	A_14_P137916	chr10	61612392	61612451	41629	0.416
	A_14_P134951	chr10	61665085	61665142	10325	0.275
	A_16_P02273047	chr10	61714283	61714342	62119	0.286
	A_14_P107146	chr10	61787246	61787305	8926	0.189
	A_14_P107631	chr10	61831928	61831987	52466	0.308
	A_16_P02273356	chr10	61891317	61891376	25959	0.076
	A_16_P02273411	chr10	61926558	61926617	17683	0.152
	A_14_P127260	chr10	61958074	61958133	35240	0.184
	A_16_P02273502	chr10	61982380	61982439	*11511,21127,31142,49948,50186	0.236
	A_14_P111549	chr10	62039291	62039349	2153	0.489
	A_14_P108420	chr10	62092603	62092662	827	0.284
	A_14_P107383	chr10	62149252	62149311	25105	0.242
	A_14_P137681	chr10	62205877	62205936	58753	0.26
	A_16_P18945790	chr10	62285863	62285922	46354	0.237
	A_14_P104121	chr10	62370335	62370394	35209	0.284
	A_16_P18946206	chr10	62435764	62435823	10139	0.1
	A_16_P18946313	chr10	62489208	62489267	38792	0.2
	A_14_P100609	chr10	62539893	62539952	25619	0.161
	A_14_P102686	chr10	62544564	62544623	58358	0.476
	A_14_P116805	chr10	62547954	62548013	1310	0.356
	A_14_P138159	chr10	62629433	62629492	28740	0.184
	A_14_P114136	chr10	62671265	62671316	58211	0.281
	A_14_P101673	chr10	62713465	62713524	43144	0.247
	A_14_P126853	chr10	62745614	62745673	9852	0.182
	A_16_P39055416	chr10	62751931	62751990	*10230,14662,22842,44211,54438	0.297
	A_14_P137867	chr10	62918221	62918280	24647	0.382
	A_14_P119491	chr10	63052323	63052382	37754	0.22
	A_14_P201797	chr10	63188850	63188909	50896	0.224
	A_14_P115110	chr10	63210973	63211032	39232	0.168
	A_14_P201109	chr10	63224812	63224871	51275	0.499
	A_16_P18948453	chr10	63346351	63346410	46261	0.364
	A_16_P18948645	chr10	63413524	63413583	22375	0.506
	A_14_P104982	chr10	63445863	63445922	57240	0.404
	A_14_P103738	chr10	63478312	63478371	51478	0.431
	A_14_P101544	chr10	63525901	63525960	12676	0.331
	A_16_P18949351	chr10	63656529	63656588	17268	0.315
	A_14_P103920	chr10	63706094	63706153	32601	0.291
	A_16_P39058012	chr10	63757208	63757267	49880	0.123
	A_16_P02276566	chr10	63822305	63822364	52703	0.28
	A_18_P18411020	chr10	63918852	63918911	27533	0.286
	A_14_P201034	chr10	63949905	63949964	58036	0.304
	A_14_P109910	chr10	63956638	63956697	22764	0.364
	A_14_P118256	chr10	63998035	63998094	52619	0.334
	A_14_P201852	chr10	64022459	64022517	33056	0.285
	A_16_P02276961	chr10	64095016	64095075	16575	0.308
	A_14_P134484	chr10	64153459	64153518	24008	0.428
	A_14_P201642	chr10	64161461	64161520	27973	0.191
	A_16_P18950674	chr10	64189625	64189684	39417	0.22
	A_16_P02277194	chr10	64269235	64269294	14859	0.288
	A_14_P114634	chr10	64323238	64323297	25085	-0.051
	A_16_P02277319	chr10	64353836	64353895	7303	0.108
	A_16_P39059572	chr10	64384783	64384842	48250	0.386
	A_16_P02277425	chr10	64423063	64423122	25494	0.229
	A_18_P10769047	chr10	64481384	64481443	18050	0.489
	A_14_P118754	chr10	64527335	64527394	54875	0.12
	A_14_P123270	chr10	64568046	64568105	40064	0.265
	A_14_P135481	chr10	64572022	64572081	36079	0.594
	A_14_P136373	chr10	64659867	64659926	24868	0.386
	A_16_P18952308	chr10	64830174	64830233	54856	0.521
	A_14_P201126	chr10	64892035	64892094	27318	0.083
	A_14_P117915	chr10	64892537	64892596	56589	0.485
	A_14_P118489	chr10	64902961	64903020	52267	0.349
	A_14_P120855	chr10	64927721	64927780	36628	0.417
	A_14_P107360	chr10	64967583	64967642	15978	0.227
	A_14_P130016	chr10	64979620	64979679	52446	0.42
	A_14_P117959	chr10	65024425	65024484	49930	0.642
	A_14_P108483	chr10	65082082	65082141	10718	0.419
	A_16_P02278442	chr10	65109118	65109177	37811	0.184
	A_14_P116573	chr10	65140184	65140243	60468	0.382
	A_14_P136479	chr10	65175547	65175606	40169	0.31
	A_14_P102402	chr10	65226245	65226304	21977	0.333
	A_16_P18953330	chr10	65276892	65276951	29276	0.235
	A_16_P18953425	chr10	65314154	65314213	24671	0.384
	A_14_P116035	chr10	65347222	65347281	22321	0.119
	A_16_P18953679	chr10	65402371	65402430	23838	0.486
	A_16_P02279019	chr10	65528431	65528490	21000	0.208
	A_16_P18954121	chr10	65621077	65621136	5388	0.163
	A_14_P101660	chr10	65700743	65700802	39520	0.071
	A_16_P39062896	chr10	65784589	65784648	34527	0.302
	A_14_P121371	chr10	65871813	65871872	46173	0.239
	A_16_P39063315	chr10	65938074	65938133	54980	0.528
	A_16_P02279773	chr10	66066801	66066860	43038	0.253
	A_14_P134169	chr10	66265317	66265376	29975	0.318
	A_18_P10776745	chr10	66376673	66376732	9739	0.269
	A_16_P39064559	chr10	66456772	66456831	1871	0.317
	A_16_P18956515	chr10	66638141	66638200	32929	0.413
	A_14_P121682	chr10	66753598	66753657	40832	0.279
	A_14_P117731	chr10	66896411	66896470	51063	0.38
	A_16_P18957149	chr10	66985030	66985089	28017	0.252
	A_14_P124696	chr10	67163158	67163217	29424	0.398
	A_14_P132212	chr10	67399303	67399362	46393	0.375
	A_16_P39066666	chr10	67454101	67454160	*1011,3374,34759,43743,56018	0.408
	A_14_P130636	chr10	67637905	67637964	4412	0.537
	A_14_P104158	chr10	67680076	67680135	15823	0.393
	A_18_P10777906	chr10	67758613	67758672	62497	0.38
	A_16_P18959036	chr10	67805361	67805420	38287	0.442
	A_16_P39067696	chr10	67865256	67865315	17860	0.095
	A_16_P18959276	chr10	67907699	67907758	48860	0.224
	A_16_P18959398	chr10	67960126	67960185	10619	0.389
	A_16_P02282307	chr10	67996049	67996108	41342	0.439
	A_14_P100777	chr10	68040325	68040384	46914	0.352
	A_16_P02282423	chr10	68072732	68072791	*15796,20528,47394,54630,56556	0.153
	A_16_P39068227	chr10	68100938	68100997	31781	0.303
	A_16_P02282565	chr10	68165545	68165604	44017	0.374
	A_16_P39068466	chr10	68211551	68211610	46953	0.46
	A_16_P18960042	chr10	68251535	68251594	57749	0.475
	A_16_P39068634	chr10	68290259	68290318	42861	-0.049
	A_16_P39068704	chr10	68322619	68322678	32233	0.453
	A_16_P18960311	chr10	68383364	68383423	7486	0.212
	A_16_P18960482	chr10	68443835	68443894	27737	0.181
	A_18_P10781005	chr10	68473996	68474055	27757	0.304
	A_14_P107075	chr10	68535228	68535287	44148	0.355
	A_16_P18960875	chr10	68599432	68599491	32199	0.334
	A_16_P18960959	chr10	68630245	68630304	36598	0.258
	A_14_P101179	chr10	68686933	68686992	39022	0.336
	A_14_P201040	chr10	68687632	68687691	54640	0.177
	A_18_P10781779	chr10	68754191	68754250	13659	0.515
	A_16_P39069885	chr10	68779472	68779531	*2808,20622,32129,37448,44964	0.298
	A_16_P18961588	chr10	68843366	68843425	5778	0.271
	A_16_P02283705	chr10	68885637	68885696	47847	0.455
	A_14_P113241	chr10	68936244	68936303	50948	0.381
	A_14_P126585	chr10	68979431	68979490	57231	0.323
	A_16_P18962053	chr10	69030718	69030777	35867	0.608
	A_14_P116014	chr10	69064279	69064338	45368	0.431
	A_16_P02284006	chr10	69139384	69139443	53771	0.276
	A_14_P131519	chr10	69182639	69182698	15100	0.251
	A_16_P39070902	chr10	69222049	69222108	10598	0.294
	A_14_P108417	chr10	69281681	69281740	30415	0.579
	A_14_P136501	chr10	69329742	69329801	23411	0.139
	A_14_P105097	chr10	69408480	69408539	*5780,10170,14182,38251,47282	0.278
	A_16_P18962844	chr10	69467632	69467691	20377	0.057
	A_16_P18962909	chr10	69523157	69523216	48939	0.443
	A_14_P201586	chr10	69575691	69575750	2468	0.204
	A_14_P117141	chr10	69583117	69583176	2036	0.381
	A_14_P139914	chr10	69647176	69647235	23961	0.241
	A_14_P102363	chr10	69677441	69677500	50977	0.354
	A_14_P121744	chr10	69700726	69700785	41888	0.084
	A_14_P105373	chr10	69715132	69715191	25682	0.255
	A_14_P110927	chr10	69748452	69748511	22550	0.552
	A_14_P129395	chr10	69785312	69785371	19579	0.362
	A_14_P132942	chr10	69832863	69832922	2308	0.326
	A_14_P123199	chr10	69866434	69866493	50725	0.342
	A_14_P120685	chr10	69881482	69881541	41331	0.304
	A_14_P126609	chr10	69921479	69921538	41126	0.425
	A_14_P130300	chr10	69991540	69991596	37423	0.656
	A_14_P128740	chr10	70051763	70051815	31587	0.243
	A_14_P131451	chr10	70094900	70094959	16157	0.278
	A_14_P121752	chr10	70100903	70100962	10713	0.376
	A_14_P107793	chr10	70164514	70164573	5275	0.369
	A_16_P39073069	chr10	70196927	70196986	25745	0.191
	A_16_P02285346	chr10	70229949	70230008	51571	0.347
	A_14_P132403	chr10	70276818	70276876	48329	0.309
	A_14_P113101	chr10	70286588	70286647	18280	0.451
	A_16_P39073325	chr10	70321984	70322043	18102	0.564
	A_14_P139625	chr10	70362914	70362973	11320	0.096
	A_14_P127869	chr10	70406089	70406148	55897	0.234
	A_14_P109442	chr10	70453499	70453558	57975	0.268
	A_14_P109779	chr10	70482203	70482262	26851	0.306
	A_16_P02285672	chr10	70522116	70522175	44341	0.321
	A_14_P139183	chr10	70554399	70554458	21356	0.205
	A_16_P39073975	chr10	70618242	70618301	34068	0.503
	A_14_P126640	chr10	70650798	70650857	60067	0.548
	A_14_P134782	chr10	70652581	70652640	5564	0.503
	A_14_P135308	chr10	70664312	70664371	10785	0.4
	A_14_P114338	chr10	70673417	70673475	19988	-0.029
	A_14_P117285	chr10	70706591	70706650	28331	0.256
	A_14_P112663	chr10	70742893	70742952	57186	0.387
	A_14_P109976	chr10	70748160	70748218	25890	0.297
	A_14_P109671	chr10	70764840	70764899	22715	0.399
	A_14_P114547	chr10	70776693	70776752	20902	0.303
	A_14_P119738	chr10	70848046	70848105	2558	0.245
	A_14_P108746	chr10	70884465	70884524	10827	0.175
	A_14_P136210	chr10	70900599	70900658	47139	0.254
	A_14_P133894	chr10	70942306	70942365	19727	0.34
	A_14_P126006	chr10	70980172	70980221	39351	0.262
	A_14_P129299	chr10	71004213	71004268	5531	0.293
	A_14_P130593	chr10	71022628	71022687	46659	0.231
	A_14_P113924	chr10	71097208	71097267	15449	0.008
	A_14_P123703	chr10	71146129	71146188	97	0.36
	A_14_P139684	chr10	71218237	71218296	48425	0.23
	A_14_P110100	chr10	71251810	71251869	29195	0.137
	A_14_P118532	chr10	71332953	71333003	61772	0.064
	A_14_P202555	chr10	71393214	71393273	17494	0.519
	A_14_P127013	chr10	71516435	71516494	20119	0.318
	A_14_P127619	chr10	71563087	71563146	61490	0.505
	A_16_P02287133	chr10	71588347	71588406	29082	0.057
	A_14_P103145	chr10	71647182	71647236	62833	0.282
	A_16_P18967943	chr10	71686604	71686663	9390	0.038
	A_14_P137897	chr10	71718599	71718658	14345	0.439
	A_14_P123279	chr10	71757404	71757463	55769	0.023
	A_14_P125080	chr10	71812177	71812236	10091	0.478
	A_14_P111788	chr10	71845951	71846010	49354	0.564
	A_14_P116322	chr10	71884080	71884139	56704	0.345
	A_14_P122238	chr10	71898932	71898991	57185	0.496
	A_14_P117397	chr10	71904700	71904755	55686	0.307
	A_14_P109035	chr10	71929305	71929364	58686	0.374
	A_16_P18968624	chr10	71983357	71983416	17320	0.219
	A_14_P128568	chr10	72023456	72023515	61861	0.465
	A_14_P135868	chr10	72072838	72072897	51543	0.195
	A_14_P108128	chr10	72138880	72138939	12519	0.397
	A_14_P114177	chr10	72169741	72169800	55888	0.243
	A_14_P126589	chr10	72198603	72198662	34754	0.292
	A_16_P18969217	chr10	72234522	72234581	45972	0.434
	A_16_P02288122	chr10	72282361	72282420	38596	0.206
	A_16_P18969460	chr10	72327855	72327914	61526	0.327
	A_14_P201753	chr10	72359372	72359428	3969	0.393
	A_14_P110597	chr10	72359868	72359916	1656	0.031
	A_14_P127952	chr10	72461770	72461829	10760	0.335
	A_14_P116372	chr10	72488060	72488119	41161	0.511
	A_14_P113862	chr10	72541265	72541317	53695	0.185
	A_14_P126970	chr10	72604252	72604311	48213	0.23
	A_14_P106979	chr10	72637283	72637342	57888	0.354
	A_14_P127175	chr10	72639839	72639898	46503	0.237
	A_14_P125528	chr10	72643280	72643339	57564	0.266
	A_14_P127947	chr10	72646935	72646994	43817	0.255
	A_14_P133516	chr10	72681585	72681644	52248	0.239
	A_14_P118946	chr10	72929328	72929387	2225	0.472
	A_14_P127495	chr10	73028865	73028924	43375	0.343
	A_14_P116174	chr10	73059615	73059674	39473	0.85
	A_14_P100767	chr10	73120782	73120841	22016	0.33
	A_14_P121695	chr10	73122373	73122419	44914	0.146
	A_14_P110493	chr10	73148577	73148636	56680	0.276
	A_16_P18971680	chr10	73212903	73212960	31942	0.192
	A_16_P18971779	chr10	73247632	73247691	17751	0.3
	A_14_P137031	chr10	73315894	73315953	5151
	A_18_P10790903	chr10	73348402	73348461	56595	0.274
	A_14_P111343	chr10	73406500	73406554	49568	0.409
	A_16_P39081417	chr10	73449787	73449846	52054	0.35
	A_14_P134551	chr10	73514717	73514776	28201	0.307
	A_14_P122266	chr10	73576305	73576360	6449	0.254
	A_14_P117881	chr10	73607443	73607502	59833	0.342
	A_14_P106364	chr10	73673833	73673892	22975	0.354
	A_14_P110625	chr10	73729705	73729764	2050	0.112
	A_14_P134605	chr10	73773238	73773297	19274	0.41
	A_14_P134413	chr10	73811608	73811667	30179	0.431
	A_14_P112303	chr10	73838334	73838392	41007	0.072
	A_14_P124418	chr10	73856848	73856907	55563	0.236
	A_14_P119071	chr10	73862132	73862185	1825	0.162
	A_14_P111381	chr10	73887835	73887894	61132	0.188
	A_14_P114258	chr10	73936902	73936961	48575	0.246
	A_14_P104833	chr10	73975496	73975543	55452	-0.051
	A_14_P129608	chr10	73993237	73993296	26298	0.318
	A_16_P02290732	chr10	74021402	74021461	42004	0.152
	A_14_P134932	chr10	74095139	74095184	1090	0.27
	A_14_P118351	chr10	74111949	74112008	61853	-0.017
	A_14_P109078	chr10	74139228	74139274	24719	0.169
	A_14_P134425	chr10	74167670	74167729	22392	0.263
	A_14_P128375	chr10	74250019	74250078	7632	0.227
	A_14_P117117	chr10	74278362	74278421	61437	0.508
	A_14_P108708	chr10	74304954	74305013	25824	0.546
	A_14_P116325	chr10	74358539	74358598	12166	0.237
	A_14_P138246	chr10	74385720	74385767	51569	-0.025
	A_14_P138986	chr10	74436125	74436184	32587	0.212
	A_14_P116898	chr10	74468931	74468990	1597	0.38
	A_14_P135297	chr10	74506622	74506681	258	0.269
	A_14_P130979	chr10	74542787	74542846	232	0.201
	A_16_P18974997	chr10	74585446	74585505	15719	0.41
	A_14_P124464	chr10	74620556	74620615	20059	0.155
	A_14_P128543	chr10	74646656	74646715	31122	0.418
	A_14_P102508	chr10	74672815	74672874	53750	0.385
	A_14_P110466	chr10	74713043	74713102	404	0.366
	A_14_P126631	chr10	74765001	74765060	16815	0.392
	A_14_P127622	chr10	74804840	74804899	109	0.305
	A_14_P133275	chr10	74874146	74874205	20304	0.469
	A_14_P115022	chr10	74891533	74891592	27447	0.325
	A_14_P131749	chr10	74899440	74899499	4310	0.288
	A_14_P132636	chr10	74971246	74971305	19586	0.175
	A_14_P100755	chr10	75004669	75004728	10440	0.387
	A_14_P104427	chr10	75010521	75010578	47263	0.196
	A_14_P102743	chr10	75010919	75010978	41225	0.167
	A_14_P136589	chr10	75011856	75011910	5016	0.318
	A_14_P102405	chr10	75051042	75051097	38886	0.225
	A_16_P18975974	chr10	75104407	75104466	30985	0.458
	A_14_P127954	chr10	75139618	75139677	31575	0.268
	A_14_P102475	chr10	75166014	75166073	16272	0.364
	A_14_P200270	chr10	75187442	75187494	25975	0.34
	A_14_P124268	chr10	75193010	75193069	11654	0.431
	A_14_P121250	chr10	75196869	75196928	59216	0.218
	A_14_P135992	chr10	75230874	75230932	44476	0.26
	A_14_P137908	chr10	75264910	75264969	61252	0.318
	A_14_P202479	chr10	75268242	75268301	22356	0.36
	A_18_P10798686	chr10	75319946	75320005	21286	0.332
	A_14_P104277	chr10	75391388	75391447	13827	0.239
	A_14_P200271	chr10	75399374	75399433	21296	0.202
	A_14_P118442	chr10	75406812	75406868	53909	0.339
	A_14_P115408	chr10	75503890	75503949	30609	0.392
	A_14_P104672	chr10	75531831	75531890	45424	0.105
	A_14_P200272	chr10	75533236	75533294	35702	0.404
	A_14_P115974	chr10	75533870	75533929	12945	0.433
	A_14_P106922	chr10	75570322	75570378	7424	0.483
	A_14_P106308	chr10	75572437	75572495	52508	0.473
	A_14_P117126	chr10	75597090	75597140	37077	0.127
	A_16_P18977293	chr10	75629542	75629601	26048	0.449
	A_14_P127341	chr10	75674642	75674699	51917	0.074
	A_14_P110044	chr10	75731459	75731518	32597	0.284
	A_14_P113503	chr10	75802822	75802881	43577	0.625
	A_14_P136542	chr10	75850884	75850943	38933	0.141
	A_14_P136070	chr10	75897720	75897779	34552	0.274
	A_14_P118050	chr10	75960551	75960610	15566	0.403
	A_16_P18978216	chr10	76022993	76023052	57108	0.213
	A_14_P129823	chr10	76074439	76074498	48050	0.096
	A_16_P18978380	chr10	76099253	76099312	61794	0.101
	A_14_P121503	chr10	76158270	76158329	38598	0.359
	A_16_P18978567	chr10	76193103	76193162	31599	0.449
	A_16_P02293468	chr10	76227701	76227760	45961	0.382
	A_14_P108885	chr10	76285088	76285147	9496	0.303
	A_16_P18978869	chr10	76337573	76337632	54752	0.627
	A_16_P39088420	chr10	76402293	76402352	47588	0.472
	A_14_P135073	chr10	76468932	76468991	56897	0.442
	A_14_P130983	chr10	76524930	76524989	6904	0.13
	A_14_P120610	chr10	76602587	76602646	46861	0.344
	A_14_P139601	chr10	76663638	76663697	1836	0.308
	A_14_P125958	chr10	76694484	76694543	10065	0.262
	A_14_P120330	chr10	76741585	76741644	13722	0.257
	A_14_P120368	chr10	76788209	76788268	32735	0.379
	A_14_P120472	chr10	76824597	76824656	19533	0.272
	A_16_P18979994	chr10	76835032	76835087	*4252,13970,28888,29874,54540	0.361
	A_14_P128100	chr10	76864463	76864515	49545	0.264
	A_14_P114454	chr10	76892030	76892089	45583	0.128
	A_14_P131920	chr10	76936189	76936246	53486	0.068
	A_14_P130818	chr10	76971213	76971264	43362	0.37
	A_14_P118052	chr10	76977436	76977495	1524	0.42
	A_14_P112950	chr10	76991119	76991178	29291	0.48
	A_16_P18980480	chr10	77055798	77055857	49915	0.353
	A_14_P201648	chr10	77158059	77158116	14228	0.501
	A_14_P128678	chr10	77160375	77160432	34820	0.34
	A_14_P118492	chr10	77214712	77214771	37800	0.286
	A_16_P18981019	chr10	77272227	77272286	12567	0.225
	A_16_P02294877	chr10	77297282	77297341	9843	0.203
	A_16_P18981118	chr10	77314204	77314263	39777	0.255
	A_16_P18981165	chr10	77352571	77352630	18119	0.408
	A_14_P114716	chr10	77414716	77414775	2188	0.489
	A_16_P18981586	chr10	77483984	77484043	16459	0.301
	A_14_P136958	chr10	77542701	77542760	42752	0.284
	A_16_P18981861	chr10	77585465	77585524	17351	0.12
	A_16_P18982041	chr10	77648944	77649003	48937	0.529
	A_16_P39091670	chr10	77692764	77692823	55229	0.409
	A_14_P112769	chr10	77727165	77727224	1739	0.33
	A_16_P18982509	chr10	77796106	77796165	31194	0.124
	A_16_P02295877	chr10	77843844	77843902	24502	0.221
	A_16_P18982780	chr10	77889960	77890019	62852	0.456
	A_16_P02296081	chr10	77972246	77972305	54214	0.339
	A_14_P120046	chr10	78015106	78015165	55092	0.288
	A_16_P39092801	chr10	78085796	78085855	62600	0.442
	A_16_P02296358	chr10	78146088	78146147	24277	0.278
	A_14_P118521	chr10	78174982	78175041	40031	0.248
	A_16_P02296498	chr10	78224874	78224933	1500	0.207
	A_16_P02296553	chr10	78292060	78292119	33044	0.075
	A_14_P121645	chr10	78317041	78317100	33818	0.292
	A_14_P116742	chr10	78399673	78399732	8720	0.162
	A_16_P02296844	chr10	78517951	78518010	*2469,15122,27887,43677,53694	0.211
	A_14_P129429	chr10	78594374	78594433	47121	0.264
	A_14_P132490	chr10	78644080	78644139	12611	0.076
	A_14_P123679	chr10	78687150	78687209	21203	0.379
	A_14_P127029	chr10	78734264	78734317	10589	0.206
	A_16_P02297314	chr10	78797760	78797819	17383	0.34
	A_14_P119162	chr10	78839253	78839312	8982	0.098
	A_16_P02297461	chr10	78878394	78878453	62683	0.056
	A_16_P18985348	chr10	78909986	78910045	51549	0.286
	A_16_P39095071	chr10	78982123	78982182	12404	0.119
	A_14_P123100	chr10	79010946	79011005	17213	0.291
	A_16_P02297767	chr10	79047323	79047382	10931	0.268
	A_16_P02297905	chr10	79117234	79117293	42594	0.468
	A_18_P18462460	chr10	79158563	79158622	15942	0.189
	A_14_P134543	chr10	79212524	79212583	54519	0.239
	A_14_P105750	chr10	79253573	79253622	26895	0.209
	A_14_P202378	chr10	79253794	79253848	49048	0.389
	A_18_P10808068	chr10	79307112	79307170	61485	0.19
	A_14_P120029	chr10	79384197	79384256	4168	-0.097
	A_14_P105151	chr10	79462261	79462320	34474	0.212
	A_18_P18464457	chr10	79502685	79502744	11775	0.105
	A_14_P124775	chr10	79551837	79551896	59	0.322
	A_14_P116971	chr10	79590069	79590117	41892	0.249
	A_14_P113046	chr10	79625219	79625278	52264	0.118
	A_14_P125283	chr10	79661674	79661733	51458	0.171
	A_14_P133606	chr10	79729011	79729065	57775	0.166
	A_14_P117862	chr10	79764542	79764590	13086	0.059
	A_14_P130196	chr10	79799851	79799910	60866	0.267
	A_14_P109636	chr10	79891073	79891132	12718	0.379
	A_14_P110805	chr10	80048946	80049005	54843	0.343
	A_16_P02299409	chr10	80103108	80103167	57670	0.277
	A_16_P18988725	chr10	80171813	80171872	11823	0.327
	A_14_P106930	chr10	80270710	80270769	5784	0.38
	A_16_P02299864	chr10	80381552	80381611	31985	0.339
	A_14_P138621	chr10	80458806	80458865	34607	0.274
	A_16_P18989848	chr10	80597690	80597749	29369	0.426
	A_14_P108522	chr10	80700573	80700632	48147	0.33
	A_16_P02300524	chr10	80779547	80779606	14583	0.291
	A_16_P02300638	chr10	80846650	80846709	3002	0.227
	A_16_P18990745	chr10	80904544	80904603	24507	0.2
	A_14_P128602	chr10	80948512	80948571	59538	0.333
	A_14_P104988	chr10	80992409	80992468	33145	-0.072
	A_14_P106371	chr10	81051168	81051227	49344	0.642
	A_14_P131576	chr10	81109977	81110033	21349	0.207
	A_14_P136456	chr10	81111678	81111737	16850	0.313
	A_14_P104508	chr10	81154741	81154800	38806	0.036
	A_14_P118393	chr10	81234748	81234807	8451	0.352
	A_14_P139642	chr10	81697501	81697551	48983	0.297
	A_14_P112803	chr10	81702930	81702989	60330	0.188
	A_14_P202236	chr10	81705403	81705462	58681	0.373
	A_16_P18993574	chr10	81776490	81776549	12494	0.539
	A_14_P122414	chr10	81839279	81839338	727	0.451
	A_16_P18993775	chr10	81873133	81873192	62443	0.365
	A_18_P10818429	chr10	81915332	81915390	42049	0.42
	A_16_P18993966	chr10	81958681	81958740	10215	0.385
	A_14_P132812	chr10	82049115	82049164	19419	0.222
	A_14_P134967	chr10	82109919	82109978	45586	-0.06
	A_14_P116526	chr10	82119853	82119905	21746	0.405
	A_14_P118342	chr10	82173109	82173159	62317	0.389
	A_14_P101035	chr10	82179394	82179453	48699	0.205
	A_14_P100436	chr10	82252830	82252889	32014	0.388
	A_14_P201399	chr10	82270797	82270856	40203	0.261
	A_16_P18994816	chr10	82306815	82306874	26221	0.205
	A_16_P02302218	chr10	82378786	82378845	43409	0.314
	A_14_P128972	chr10	82444783	82444842	25779	0.412
	A_16_P39105099	chr10	82514896	82514955	33054	0.465
	A_16_P02302466	chr10	82554490	82554549	58177	0.213
	A_16_P18995611	chr10	82718756	82718815	8091	0.159
	A_16_P02302740	chr10	82860481	82860540	21330	0.037
	A_16_P18996053	chr10	82947889	82947948	8269	0.303
	A_14_P101766	chr10	83122225	83122284	53880	0.108
	A_18_P10819307	chr10	83278038	83278097	27538	0.483
	A_16_P18996951	chr10	83485997	83486056	13108	0.469
	A_14_P110571	chr10	83662567	83662626	11364	0.257
	A_16_P18997516	chr10	83719119	83719178	22986	0.294
	A_16_P18997625	chr10	83765344	83765403	40079	0.312
	A_16_P18997711	chr10	83799069	83799128	10055	0.45
	A_16_P18997896	chr10	83878607	83878665	19428	0.529
	A_18_P18479963	chr10	83934115	83934174	2766	0.167
	A_14_P106650	chr10	84000600	84000659	40745	0.369
	A_18_P10823623	chr10	84037719	84037778	24422	0.382
	A_16_P18998520	chr10	84098620	84098679	10382	0.304
	A_16_P18998623	chr10	84137675	84137734	25058	0.29
	A_16_P18998744	chr10	84179086	84179145	55324	0.373
	A_16_P02304570	chr10	84232776	84232835	55778	0.422
	A_14_P132048	chr10	84298588	84298647	28365	0.289
	A_16_P18999206	chr10	84362012	84362071	52627	0.274
	A_16_P18999385	chr10	84433985	84434044	45059	0.185
	A_14_P112961	chr10	84498876	84498935	19394	0.321
	A_16_P02305082	chr10	84561595	84561654	25793	0.283
	A_16_P39109779	chr10	84641546	84641605	18502	0.188
	A_14_P114445	chr10	84695959	84696018	10469	0.57
	A_18_P10821762	chr10	84783369	84783427	31101	0.246
	A_16_P02305535	chr10	84835177	84835236	60495	0.34
	A_18_P10824821	chr10	84973951	84974010	34403	0.261
	A_16_P19000932	chr10	85091232	85091291	57435	0.342
	A_14_P132018	chr10	85190932	85190991	19485	0.177
	A_18_P10827329	chr10	85283970	85284029	17410	0.132
	A_16_P02306232	chr10	85484389	85484448	58528	0.258
	A_14_P108407	chr10	85531257	85531316	11135	0.432
	A_18_P10823936	chr10	85632291	85632350	55654	0.3
	A_16_P19002322	chr10	85806428	85806487	4831	0.347
	A_14_P131262	chr10	85859946	85860005	12686	0.114
	A_14_P109608	chr10	85913032	85913091	868	0.529
	A_14_P131618	chr10	85975963	85976022	41518	0.256
	A_14_P123353	chr10	85994649	85994708	2759	0.488
	A_14_P112402	chr10	85996544	85996603	35241	0.407
	A_14_P134184	chr10	86005240	86005296	28910	0.04
	A_14_P107704	chr10	86010345	86010401	7395	0.084
	A_14_P125371	chr10	86012845	86012903	22788	0.335
	A_14_P107752	chr10	86103559	86103618	44474	0.324
	A_14_P102781	chr10	86134735	86134794	37311	0.339
	A_14_P110319	chr10	86199472	86199531	51850	0.146
	A_14_P116615	chr10	86237306	86237365	27294	0.33
	A_14_P114741	chr10	86267463	86267522	30095	0.29
	A_14_P201380	chr10	86276904	86276963	23138	0.544
	A_16_P39113338	chr10	86311235	86311294	62942	0.417
	A_14_P109316	chr10	86461676	86461735	25448	0.396
	A_14_P124568	chr10	86710999	86711058	50586	0.084
	A_14_P116993	chr10	86863692	86863751	49335	0.126
	A_14_P107454	chr10	87012456	87012515	40173	0.232
	A_14_P111872	chr10	87192947	87193006	40068	0.304
	A_16_P19005355	chr10	87268974	87269033	11568	0.412
	A_14_P124939	chr10	87341577	87341636	40208	0.156
	A_14_P119644	chr10	87376749	87376808	14379	0.135
	A_16_P02308668	chr10	87450570	87450629	19261	0.174
	A_16_P02308707	chr10	87491139	87491198	3398	0.554
	A_16_P19005976	chr10	87537400	87537459	52544	0.586
	A_14_P115507	chr10	87568232	87568291	24663	0.214
	A_16_P19006105	chr10	87615258	87615317	34155	0.27
	A_14_P125615	chr10	87661619	87661678	20085	0.218
	A_16_P19006303	chr10	87697715	87697774	20049	0.328
	A_14_P114733	chr10	87735658	87735717	2515	0.351
	A_16_P19006520	chr10	87785842	87785901	39088	0.314
	A_14_P139044	chr10	87825542	87825601	30942	0.226
	A_16_P19006682	chr10	87857715	87857774	31984	0.237
	A_14_P114550	chr10	87892105	87892164	60817	0.355
	A_16_P02309290	chr10	87915242	87915301	28848	0.291
	A_16_P19007031	chr10	87976137	87976196	36565	0.501
	A_16_P19007163	chr10	88018527	88018586	49863	0.287
	A_16_P02309532	chr10	88050477	88050536	5545	0.431
	A_18_P10828817	chr10	88087203	88087262	61474	0.28
	A_16_P39117409	chr10	88150331	88150390	20950	0.423
	A_16_P39117488	chr10	88198613	88198672	57367	0.283
	A_16_P32707886	chr10	88232111	88232170	38228	0.357
	A_14_P128673	chr10	88277351	88277410	11472	0.196
	A_16_P19007856	chr10	88334471	88334530	20079	0.213
	A_14_P102051	chr10	88426177	88426236	26842	0.616
	A_16_P02310059	chr10	88461907	88461966	2373	0.082
	A_14_P132116	chr10	88517374	88517433	7585	0.503
	A_16_P19008438	chr10	88588266	88588325	46725	0.51
	A_14_P111153	chr10	88628677	88628736	58548	0.639
	A_18_P10834703	chr10	88678819	88678878	45286	0.192
	A_14_P117565	chr10	88720166	88720216	55525	0.313
	A_14_P131727	chr10	88728976	88729020	50629	0.606
	A_14_P137312	chr10	88816618	88816677	15581	0.384
	A_14_P134688	chr10	88853171	88853230	2628	0.311
	A_14_P137251	chr10	88864863	88864922	18130	0.342
	A_14_P200843	chr10	89263612	89263671	482	0.356
	A_14_P128222	chr10	89266047	89266106	45592	0.532
	A_14_P131402	chr10	89312355	89312414	50650	0.192
	A_14_P124955	chr10	89422185	89422244	54273	0.242
	A_14_P121436	chr10	89450866	89450925	19716	0.187
	A_14_P121620	chr10	89474512	89474571	46971	0.204
	A_14_P136795	chr10	89507004	89507063	45137	0.61
	A_14_P130253	chr10	89521012	89521071	55787	0.474
	A_14_P130136	chr10	89550153	89550212	61728	0.274
	A_14_P134583	chr10	89604710	89604769	15366	0.38
	A_14_P112505	chr10	89625664	89625723	19293	0.251
	A_14_P104130	chr10	89698253	89698312	62565	0.061
	A_16_P19011107	chr10	89733928	89733987	27467	0.608
	A_14_P124467	chr10	89801087	89801146	26007	0.235
	A_16_P19011387	chr10	89851273	89851332	19852	0.147
	A_16_P02311484	chr10	89922387	89922446	39824	0.239
	A_16_P02311567	chr10	89970856	89970915	23398	0.169
	A_14_P201059	chr10	90044771	90044830	2682	0.312
	A_14_P106004	chr10	90045229	90045280	1309	0.221
	A_16_P02311750	chr10	90077202	90077261	7729	0.298
	A_18_P10835288	chr10	90121552	90121611	57584	0.389
	A_16_P19012290	chr10	90198865	90198924	8298	0.17
	A_14_P118898	chr10	90236197	90236256	44773	0.275
	A_14_P120985	chr10	90291226	90291285	37888	0.257
	A_14_P110675	chr10	90341422	90341481	15679	0.36
	A_16_P19012783	chr10	90377674	90377733	30615	0.262
	A_14_P121204	chr10	90438300	90438359	51826	0.242
	A_16_P02312378	chr10	90488905	90488964	1244	0.723
	A_16_P32712964	chr10	90530664	90530723	1801	0.478
	A_14_P112307	chr10	90560938	90560997	51241	0.358
	A_14_P114858	chr10	90604604	90604663	53449	0.499
	A_14_P103217	chr10	90639624	90639672	60871	0.303
	A_14_P120099	chr10	90668512	90668569	3432	0.267
	A_14_P129418	chr10	90673101	90673160	48172	0.138
	A_14_P107976	chr10	90708052	90708111	10126	0.11
	A_14_P133882	chr10	90757820	90757879	15686	0.367
	A_14_P115129	chr10	90767562	90767621	38415	0.232
	A_14_P120036	chr10	90775262	90775321	28030	0.265
	A_14_P106301	chr10	90824375	90824434	22944	0.427
	A_14_P139081	chr10	90965786	90965845	38506	0.426
	A_14_P117138	chr10	91003227	91003286	12341	0.237
	A_14_P118311	chr10	91066488	91066547	43177	0.325
	A_14_P124495	chr10	91095477	91095536	5558	0.193
	A_14_P125291	chr10	91156766	91156825	23019	0.168
	A_14_P130977	chr10	91161631	91161690	50729	0.353
	A_14_P136887	chr10	91176271	91176330	31230	0.28
	A_16_P19014912	chr10	91214203	91214262	3041	0.202
	A_16_P19015044	chr10	91263839	91263898	62429	0.271
	A_14_P133443	chr10	91294861	91294920	2649	0.357
	A_16_P32715884	chr10	91343191	91343249	21254	0.329
	A_14_P112169	chr10	91359115	91359174	14770	0.362
	A_14_P121242	chr10	91386559	91386618	56477	0.273
	A_14_P120203	chr10	91451180	91451239	854	0.231
	A_14_P114814	chr10	91483513	91483572	60447	0.349
	A_14_P136754	chr10	91483603	91483662	46870	0.378
	A_14_P122748	chr10	91534029	91534088	21043	0.501
	A_14_P202055	chr10	91534224	91534283	12025	0.269
	A_14_P118935	chr10	91679303	91679362	21081	0.35
	A_16_P02314207	chr10	91730667	91730726	19294	0.361
	A_18_P18507827	chr10	91860336	91860395	54403	0.397
	A_14_P103109	chr10	91941655	91941714	38784	0.201
	A_14_P115105	chr10	92095432	92095491	30825	0.208
	A_16_P19017048	chr10	92191579	92191638	32790	0.235
	A_16_P19017170	chr10	92264054	92264113	42438	0.056
	A_14_P108206	chr10	92363552	92363611	48208	0.211
	A_16_P19017579	chr10	92480156	92480215	6082	0.284
	A_14_P139957	chr10	92532862	92532921	42262	0.489
	A_14_P135253	chr10	92594832	92594891	45844	0.264
	A_14_P103054	chr10	92655612	92655671	31698	0.445
	A_14_P133347	chr10	92680452	92680511	10730	0.367
	A_16_P02315410	chr10	92748093	92748152	3644	0.269
	A_14_P111729	chr10	92823852	92823911	58695	0.307
	A_14_P136803	chr10	92911969	92912028	39296	0.45
	A_16_P19018642	chr10	92950376	92950435	51511	0.252
	A_14_P106376	chr10	92982703	92982762	42825	0.284
	A_14_P123352	chr10	93000295	93000354	6889	0.447
	A_14_P126958	chr10	93008446	93008505	62663	0.58
	A_14_P117293	chr10	93041477	93041536	51447	0.399
	A_14_P139870	chr10	93126781	93126840	34348	0.29
	A_14_P121338	chr10	93204607	93204666	44539	0.161
	A_14_P115776	chr10	93245015	93245074	17463	0.142
	A_14_P121792	chr10	93272363	93272422	12608	0.434
	A_14_P104749	chr10	93306009	93306068	17910	0.134
	A_14_P103685	chr10	93390021	93390080	4742	0.342
	A_14_P201332	chr10	93392178	93392237	22841	0.503
	A_18_P10845512	chr10	93467636	93467695	30710	0.495
	A_18_P10844933	chr10	93517768	93517827	33780	0.221
	A_14_P116106	chr10	93590694	93590753	57232	0.348
	A_14_P139894	chr10	93624722	93624781	43623	0.331
	A_14_P129864	chr10	93667685	93667744	15282	0.375
	A_14_P114188	chr10	93702179	93702238	53958	0.176
	A_14_P134259	chr10	93748941	93749000	41591	0.271
	A_14_P114887	chr10	93789877	93789925	5754	0.133
	A_14_P127139	chr10	93854943	93855002	38327	0.08
	A_14_P124254	chr10	93904824	93904872	55926	0.337
	A_14_P130549	chr10	93952211	93952270	62965	0.534
	A_14_P125006	chr10	94002962	94003021	39942	0.23
	A_14_P100627	chr10	94056824	94056883	47113	0.156
	A_14_P116782	chr10	94100421	94100477	43018	0.427
	A_16_P19021348	chr10	94138397	94138456	10807	0.257
	A_14_P100696	chr10	94214092	94214151	45361	0.612
	A_14_P136221	chr10	94269787	94269846	37139	0.505
	A_14_P122149	chr10	94294507	94294566	14964	0.602
	A_14_P133464	chr10	94348295	94348354	40414	0.494
	A_14_P131477	chr10	94393412	94393471	3854	0.375
	A_14_P139224	chr10	94452429	94452483	38762	0.316
	A_14_P104783	chr10	94515907	94515966	28340	0.35
	A_14_P114929	chr10	94610553	94610612	33664	0.2
	A_14_P139287	chr10	94669263	94669322	56521	0.397
	A_14_P123467	chr10	94712107	94712166	59966	0.271
	A_14_P108664	chr10	94759139	94759198	3457	0.41
	A_14_P119658	chr10	94793483	94793542	61403	0.328
	A_14_P133235	chr10	94824637	94824693	13147	0.158
	A_14_P118215	chr10	94835565	94835618	25207	0.36
	A_14_P202191	chr10	94837313	94837372	36006	0.38
	A_16_P02318143	chr10	94855338	94855397	*14600,15094,32668,39311,40794	0.184
	A_16_P19023012	chr10	94918070	94918129	43307	0.442
	A_14_P133688	chr10	94973808	94973867	24238	0.457
	A_16_P39133695	chr10	95029033	95029092	21225	0.418
	A_14_P125610	chr10	95095761	95095820	43269	0.274
	A_14_P133304	chr10	95126196	95126255	27859	0.275
	A_14_P110368	chr10	95155926	95155985	55036	0.454
	A_14_P126869	chr10	95185893	95185942	24980	0.241
	A_14_P102689	chr10	95216629	95216688	25298	0.375
	A_14_P134004	chr10	95287995	95288054	7575	-0.023
	A_14_P116357	chr10	95335915	95335973	37604	0.096
	A_14_P126575	chr10	95356043	95356102	32423	0.313
	A_14_P128596	chr10	95380478	95380537	1857	0.296
	A_14_P120521	chr10	95415538	95415597	20811	0.37
	A_14_P118299	chr10	95445026	95445085	40118	0.363
	A_14_P128154	chr10	95490522	95490581	58930	0.337
	A_14_P138778	chr10	95518049	95518099	18551	0.191
	A_14_P122221	chr10	95557430	95557489	48359	0.425
	A_16_P19024794	chr10	95618550	95618609	14247	0.376
	A_14_P131049	chr10	95658367	95658426	26720	0.122
	A_14_P202324	chr10	95667790	95667849	43112	-0.048
	A_16_P19025001	chr10	95717094	95717153	45168	0.481
	A_16_P02319438	chr10	95754689	95754748	25520	0.361
	A_14_P128859	chr10	95790886	95790945	32335	0.237
	A_14_P129236	chr10	95848651	95848710	46309	0.346
	A_14_P123781	chr10	95891913	95891972	22889	0.156
	A_16_P19025620	chr10	95955931	95955990	26986	0.211
	A_14_P113903	chr10	95995674	95995733	9733	0.355
	A_14_P126119	chr10	96044614	96044673	45951	0.332
	A_14_P124563	chr10	96109875	96109934	61598	0.17
	A_16_P19026137	chr10	96161314	96161373	56831	0.219
	A_14_P101080	chr10	96192063	96192122	4803	0.331
	A_16_P19026284	chr10	96236445	96236504	53482	0.246
	A_14_P123323	chr10	96305245	96305301	26291	0.492
	A_14_P132623	chr10	96361629	96361688	136	0.289
	A_14_P110730	chr10	96369723	96369782	13751	0.164
	A_16_P39137239	chr10	96407740	96407799	30027	0.166
	A_14_P122952	chr10	96453830	96453889	16050	0.492
	A_14_P130455	chr10	96495710	96495769	59713	0.555
	A_14_P123950	chr10	96540436	96540495	14682	0.361
	A_18_P18521102	chr10	96581307	96581366	26598	0.222
	A_14_P135829	chr10	96612714	96612764	51300	0.153
	A_14_P103802	chr10	96702815	96702874	26419	0.395
	A_16_P02320542	chr10	96750804	96750863	19660	0.262
	A_14_P101446	chr10	96828377	96828436	42939	0.265
	A_14_P202262	chr10	96828910	96828969	29136	0.315
	A_16_P39137721	chr10	96872364	96872423	50042	0.451
	A_14_P109558	chr10	96963463	96963522	42976	0.353
	A_14_P116188	chr10	96997307	96997366	60758	0.562
	A_14_P135748	chr10	97021382	97021441	38692	0.24
	A_14_P113206	chr10	97072660	97072719	26987	0.153
	A_16_P02320942	chr10	97132373	97132432	13439	0.257
	A_14_P120243	chr10	97170493	97170552	41741	0.392
	A_14_P124279	chr10	97201239	97201298	32104	0.5
	A_14_P131248	chr10	97250768	97250823	23385	0.517
	A_16_P19028086	chr10	97282950	97283009	15824	0.232
	A_14_P125358	chr10	97315219	97315278	57652	0.314
	A_14_P110469	chr10	97373868	97373927	28232	0.108
	A_14_P107376	chr10	97413126	97413185	11328	0.2
	A_14_P117820	chr10	97443497	97443556	22702	0.181
	A_14_P110371	chr10	97452670	97452727	30752	0.479
	A_14_P101376	chr10	97489429	97489488	36251	0.1
	A_14_P121845	chr10	97515782	97515834	45517	0.423
	A_14_P122453	chr10	97558799	97558858	60378	0.163
	A_14_P134563	chr10	97582975	97583033	20890	0.52
	A_18_P10856090	chr10	97640044	97640103	17042	0.451
	A_16_P02321765	chr10	97696248	97696307	23093	0.239
	A_16_P19029071	chr10	97731340	97731399	54119	0.336
	A_14_P104387	chr10	97805360	97805419	3594	0.446
	A_14_P201413	chr10	97809588	97809647	54169	0.327
	A_14_P122842	chr10	97816804	97816863	11486	0.261
	A_14_P100283	chr10	97870342	97870401	27222	0.292
	A_18_P10858023	chr10	97914353	97914412	40412	0.568
	A_14_P123400	chr10	97951720	97951779	13897	0.453
	A_14_P134549	chr10	98031147	98031201	5614	0.325
	A_14_P116086	chr10	98064330	98064387	27596	0.351
	A_14_P105763	chr10	98108056	98108115	9903	0.331
	A_16_P19030073	chr10	98122105	98122164	*27690,36139,36942,43286,44753	0.259
	A_14_P128337	chr10	98165030	98165089	47094	0.212
	A_14_P103717	chr10	98228549	98228608	3645	0.386
	A_14_P108319	chr10	98250386	98250445	18612	0.191
	A_14_P116981	chr10	98303837	98303896	47964	0.454
	A_14_P128445	chr10	98355223	98355282	43928	0.332
	A_14_P122739	chr10	98382569	98382628	9674	0.16
	A_14_P117766	chr10	98392753	98392798	8007	0.118
	A_14_P130843	chr10	98463178	98463237	34076	0.112
	A_16_P39142024	chr10	98500653	98500712	10761	0.333
	A_16_P19031202	chr10	98549175	98549234	58623	0.528
	A_16_P02323140	chr10	98595930	98595989	58239	0.379
	A_16_P39142289	chr10	98644785	98644844	*10820,16709,35310,40499,44419	0.178
	A_14_P108044	chr10	98717404	98717463	45766	0.223
	A_16_P02323380	chr10	98754514	98754573	53579	0.131
	A_14_P109944	chr10	98806759	98806816	40991	0.309
	A_14_P104010	chr10	98819399	98819448	61631	0.255
	A_16_P19032070	chr10	98883077	98883136	53088	0.198
	A_14_P116561	chr10	98919281	98919340	21412	0.146
	A_14_P128279	chr10	98944398	98944457	20953	0.269
	A_14_P109861	chr10	98995077	98995136	52717	0.204
	A_14_P137223	chr10	99025765	99025824	45887	0.261
	A_14_P124508	chr10	99080532	99080589	43962	0.298
	A_14_P129848	chr10	99093186	99093245	5374	0.387
	A_14_P117011	chr10	99150534	99150591	45290	0.139
	A_14_P200273	chr10	99190618	99190677	37576	0.512
	A_14_P121598	chr10	99191858	99191917	29139	0.008
	A_14_P104975	chr10	99214516	99214568	17118	0.257
	A_14_P130623	chr10	99218063	99218122	44316	0.135
	A_14_P131835	chr10	99243856	99243908	42890	0.324
	A_14_P129013	chr10	99257808	99257864	3988	0.368
	A_14_P103314	chr10	99300023	99300082	22267	0.308
	A_14_P119509	chr10	99340008	99340067	12939	0.48
	A_14_P106593	chr10	99343572	99343618	18365	0.334
	A_14_P129381	chr10	99350467	99350514	44987	0.026
	A_14_P125184	chr10	99379380	99379431	40041	0.108
	A_14_P129214	chr10	99390516	99390575	23415	0.076
	A_14_P131805	chr10	99402017	99402076	43950	0.39
	A_14_P128619	chr10	99442232	99442291	60325	0.333
	A_14_P132121	chr10	99475560	99475617	34573	0.422
	A_14_P121075	chr10	99508378	99508437	47371	0.56
	A_14_P111883	chr10	99514801	99514859	17321	0.193
	A_14_P102769	chr10	99526478	99526537	51915	0.291
	A_14_P200274	chr10	99526585	99526638	44215	0.3
	A_14_P103739	chr10	99599558	99599617	57233	0.091
	A_14_P121047	chr10	99639430	99639489	37858	0.366
	A_14_P106460	chr10	99668746	99668805	51421	0.423
	A_14_P122123	chr10	99710773	99710832	16906	0.12
	A_14_P130842	chr10	99733762	99733821	42249	0.311
	A_16_P19034332	chr10	99787148	99787207	21153	0.308
	A_14_P102139	chr10	99836135	99836194	44370	0.326
	A_14_P123364	chr10	99914838	99914897	51393	0.279
	A_14_P105345	chr10	99969076	99969135	48098	0.249
	A_14_P132597	chr10	99990664	99990723	32751	0.301
	A_14_P100670	chr10	100074141	100074200	8435	0.247
	A_14_P120219	chr10	100151766	100151825	62701	0.222
	A_16_P19035271	chr10	100164323	100164382	14939	0.35
	A_14_P131883	chr10	100200499	100200558	12356	0.222
	A_14_P122139	chr10	100219044	100219101	41207	0.433
	A_14_P126197	chr10	100221483	100221542	20170	0.102
	A_14_P136102	chr10	100242470	100242529	45159	0.186
	A_16_P19035566	chr10	100276335	100276394	24726	0.373
	A_16_P39146844	chr10	100315515	100315574	18518	0.388
	A_16_P19035804	chr10	100377932	100377991	32972	0.333
	A_16_P02325843	chr10	100435850	100435909	61195	0.182
	A_16_P19035992	chr10	100470132	100470191	18408	0.23
	A_14_P120460	chr10	100503745	100503804	20293	0.514
	A_18_P10861826	chr10	100536851	100536910	19121	0.415
	A_16_P19036137	chr10	100572934	100572993	25905	0.297
	A_16_P02326021	chr10	100620901	100620960	55009	0.158
	A_16_P19036350	chr10	100667725	100667784	59052	0.339
	A_16_P39147649	chr10	100725421	100725480	47634	0.287
	A_16_P39147729	chr10	100761144	100761203	24501	0.347
	A_14_P131626	chr10	100799517	100799576	7090	0.343
	A_16_P02326264	chr10	100868335	100868394	51121	0.242
	A_18_P10864572	chr10	100902760	100902819	40298	0.285
	A_16_P19036789	chr10	100960668	100960727	15804	0.293
	A_14_P201270	chr10	100995558	100995613	34718	0.319
	A_14_P101048	chr10	101007038	101007097	38751	0.096
	A_14_P120247	chr10	101093697	101093756	21911	0.186
	A_14_P118832	chr10	101128142	101128201	25899	0.133
	A_14_P139970	chr10	101170007	101170066	60431	0.205
	A_14_P128512	chr10	101193287	101193346	62899	0.099
	A_14_P115757	chr10	101294355	101294414	57356	0.046
	A_14_P115549	chr10	101370253	101370312	50493	0.159
	A_14_P120875	chr10	101371429	101371488	53889	0.09
	A_14_P126445	chr10	101375385	101375444	22752	0.135
	A_14_P119639	chr10	101429806	101429865	18191	0.286
	A_14_P109673	chr10	101476081	101476134	25860	0.14
	A_14_P100258	chr10	101491627	101491672	56585	-0.096
	A_14_P133726	chr10	101514267	101514326	29863	0.354
	A_14_P104084	chr10	101542596	101542655	2921	0.426
	A_14_P113705	chr10	101591393	101591452	31592	0.181
	A_14_P202046	chr10	101608044	101608103	24849	0.156
	A_16_P19038348	chr10	101657336	101657395	13979	0.087
	A_16_P19038478	chr10	101704515	101704574	12723	0.234
	A_16_P19038585	chr10	101746539	101746598	59755	0.256
	A_14_P139947	chr10	101802101	101802160	32264	0.114
	A_14_P121922	chr10	101814112	101814170	39877	-0.027
	A_14_P121277	chr10	101839448	101839507	20690	0.357
	A_14_P100497	chr10	101915930	101915985	30342	0.466
	A_14_P103962	chr10	101943498	101943552	3090	-0.105
	A_14_P101437	chr10	101959745	101959804	12365	0.499
	A_14_P134389	chr10	101966960	101967019	5167	0.186
	A_14_P138752	chr10	101978513	101978571	58685	0.25
	A_14_P139640	chr10	101992043	101992102	34674	0.345
	A_14_P200275	chr10	101992470	101992529	19101	0.352
	A_14_P131645	chr10	102034430	102034489	21889	0.144
	A_14_P138972	chr10	102034580	102034636	22397	0.185
	A_14_P114096	chr10	102052328	102052387	8909	0.565
	A_14_P132581	chr10	102080134	102080193	53621	0.231
	A_14_P104403	chr10	102113934	102113993	38793	0.188
	A_16_P19039558	chr10	102190526	102190585	58752	0.194
	A_14_P124087	chr10	102229398	102229457	32260	0.514
	A_14_P113257	chr10	102232634	102232693	12401	0.172
	A_14_P138543	chr10	102243210	102243268	44961	0.303
	A_14_P110195	chr10	102286671	102286730	57767	0.375
	A_14_P117496	chr10	102308569	102308628	17545	0.155
	A_14_P118368	chr10	102309730	102309789	36870	0.292
	A_14_P100796	chr10	102428425	102428484	39955	0.265
	A_14_P116666	chr10	102516459	102516518	43902	0.148
	A_14_P132236	chr10	102543908	102543967	53990	0.541
	A_14_P124273	chr10	102588855	102588914	57462	0.575
	A_14_P110680	chr10	102676543	102676602	22388	0.236
	A_14_P111941	chr10	102705186	102705245	19299	0.362
	A_14_P131463	chr10	102736381	102736440	61108	0.377
	A_14_P102058	chr10	102741256	102741308	54567	0.359
	A_14_P200276	chr10	102746153	102746212	21927	0.285
	A_14_P134655	chr10	102750890	102750942	15010	0.259
	A_14_P129250	chr10	102777838	102777886	47102	0.049
	A_14_P123492	chr10	102787646	102787703	46323	0.238
	A_14_P200277	chr10	102823888	102823947	42786	0.192
	A_14_P130339	chr10	102890253	102890312	22872	0.212
	A_14_P112798	chr10	102897441	102897500	*23423,46758,55847,57026,61685	0.226
	A_14_P139489	chr10	102987428	102987480	3410	0.451
	A_18_P10869647	chr10	103049803	103049862	53825	0.097
	A_14_P128861	chr10	103098408	103098467	5762	0.353
	A_14_P127337	chr10	103138986	103139045	54930	0.312
	A_14_P132303	chr10	103176029	103176088	18264	0.058
	A_16_P19042284	chr10	103208804	103208863	4557	0.415
	A_14_P139506	chr10	103239166	103239225	28266	0.294
	A_14_P130251	chr10	103275627	103275686	28792	0.419
	A_14_P116259	chr10	103315823	103315882	21672	0.047
	A_14_P115711	chr10	103341429	103341488	26554	0.286
	A_14_P115255	chr10	103343026	103343081	39787	0.098
	A_14_P100829	chr10	103347553	103347603	21700	0.108
	A_14_P133278	chr10	103366911	103366970	31798	0.321
	A_14_P135985	chr10	103389823	103389882	26919	0.473
	A_14_P102188	chr10	103419623	103419682	22175	0.311
	A_16_P19042973	chr10	103449273	103449332	10997	0.467
	A_14_P123126	chr10	103534634	103534693	48745	0.351
	A_14_P108786	chr10	103542526	103542575	7629	0.322
	A_14_P126463	chr10	103557387	103557446	29406	0.299
	A_14_P110406	chr10	103558919	103558978	5842	0.082
	A_14_P135822	chr10	103578530	103578589	44004	0.241
	A_14_P116202	chr10	103602586	103602645	51080	0.365
	A_14_P124229	chr10	103649207	103649258	13332	0.377
	A_14_P129998	chr10	103693010	103693069	45823	0.15
	A_14_P106424	chr10	103716422	103716477	34827	0.324
	A_14_P138889	chr10	103750332	103750391	34481	0.324
	A_14_P112323	chr10	103774387	103774446	14116	0.246
	A_14_P114665	chr10	103827614	103827663	29140	0.188
	A_14_P101641	chr10	103872818	103872877	42979	0.235
	A_14_P101703	chr10	103894791	103894850	52019	0.163
	A_14_P139858	chr10	103917321	103917377	2422	0.217
	A_14_P131584	chr10	103919988	103920043	18209	0.337
	A_14_P118886	chr10	103921571	103921620	32900	0.091
	A_14_P132452	chr10	103988889	103988947	5717	0.043
	A_14_P109407	chr10	103997293	103997352	38808	0.316
	A_14_P103668	chr10	104019829	104019888	31267	0.402
	A_16_P19044419	chr10	104066826	104066885	22992	0.219
	A_14_P134392	chr10	104103791	104103847	35201	0.398
	A_14_P118764	chr10	104130174	104130226	7265	0.211
	A_14_P114090	chr10	104157681	104157737	3442	0.287
	A_14_P109128	chr10	104177975	104178034	35682	0.222
	A_14_P124927	chr10	104186312	104186363	19275	0.148
	A_16_P02331079	chr10	104222014	104222073	7410	0.216
	A_14_P102183	chr10	104261646	104261705	36933	0.078
	A_14_P131525	chr10	104309697	104309756	25333	0.212
	A_14_P127658	chr10	104339548	104339607	28548	0.395
	A_16_P19045145	chr10	104365977	104366036	*36547,38723,47776,51909,56786	0.274
	A_14_P117713	chr10	104377176	104377224	51107	0.065
	A_14_P120695	chr10	104393020	104393079	26647	0.405
	A_14_P103648	chr10	104412235	104412294	10599	0.109
	A_14_P124033	chr10	104445690	104445745	38341	0.39
	A_14_P120544	chr10	104477426	104477485	53747	0.375
	A_14_P107367	chr10	104508594	104508653	59647	0.388
	A_14_P113544	chr10	104556998	104557057	23613	0.323
	A_14_P119378	chr10	104575384	104575440	24827	0.303
	A_16_P19045712	chr10	104590252	104590311	*1618,3418,31735,35114,57878	0.5
	A_14_P130262	chr10	104596397	104596447	62389	0.288
	A_14_P104379	chr10	104616480	104616539	18117	0.317
	A_14_P116422	chr10	104638585	104638644	36408	0.32
	A_14_P104178	chr10	104678757	104678807	26775	0.178
	A_14_P129460	chr10	104709915	104709974	36819	0.546
	A_16_P39157943	chr10	104752691	104752750	58137	0.417
	A_16_P19046139	chr10	104798558	104798617	15975	0.562
	A_14_P116314	chr10	104837241	104837300	37029	0.294
	A_14_P135665	chr10	104876219	104876278	56262	0.35
	A_14_P107431	chr10	104899137	104899196	41244	0.226
	A_14_P116330	chr10	104934690	104934749	2066	0.227
	A_16_P02332105	chr10	104988950	104989009	28744	0.219
	A_14_P134854	chr10	105049925	105049984	22922	0.368
	A_14_P103064	chr10	105050075	105050130	7624	0.227
	A_14_P123565	chr10	105107293	105107352	27169	0.345
	A_14_P124226	chr10	105133179	105133238	57989	0.398
	A_14_P128897	chr10	105150913	105150972	10621	0.345
	A_16_P02332284	chr10	105166144	105166203	32332	0.216
	A_14_P130963	chr10	105184116	105184175	36803	0.312
	A_14_P125825	chr10	105206796	105206854	19619	0.476
	A_14_P120943	chr10	105232546	105232605	27493	0.415
	A_14_P122116	chr10	105238234	105238287	41470	0.236
	A_14_P124649	chr10	105279124	105279183	37120	0.273
	A_14_P105916	chr10	105316370	105316429	51922	0.594
	A_14_P114587	chr10	105350220	105350275	7727	0.192
	A_14_P119984	chr10	105374263	105374321	42619	0.38
	A_14_P100117	chr10	105431236	105431294	3338	0.345
	A_14_P201499	chr10	105440364	105440423	22520	0.394
	A_18_P10878060	chr10	105484745	105484804	58625	0.141
	A_16_P19047934	chr10	105529738	105529797	53726	0.125
	A_16_P02332967	chr10	105578708	105578767	19591	0.204
	A_14_P138944	chr10	105613978	105614037	44452	0.247
	A_14_P104908	chr10	105669048	105669107	37657	0.631
	A_14_P135622	chr10	105727489	105727541	61693	0.59
	A_14_P126022	chr10	105770780	105770839	49556	0.136
	A_14_P110800	chr10	105786593	105786652	27772	0.048
	A_16_P02333343	chr10	105802226	105802285	30428	0.228
	A_14_P107712	chr10	105823642	105823701	45994	0.535
	A_16_P19048841	chr10	105852193	105852252	30036	0.245
	A_14_P134464	chr10	105882306	105882358	48137	0.407
	A_14_P109410	chr10	105883835	105883894	28808	0.602
	A_14_P107022	chr10	105903178	105903237	23645	0.212
	A_14_P135652	chr10	105952489	105952548	54908	0.26
	A_14_P125506	chr10	105980534	105980593	50167	0.292
	A_14_P130045	chr10	106021532	106021591	22086	0.115
	A_14_P106975	chr10	106051589	106051648	57191	0.317
	A_14_P123281	chr10	106059114	106059171	9695	0.216
	A_14_P102765	chr10	106073565	106073624	18913	0.28
	A_14_P106153	chr10	106096854	106096913	36015	0.32
	A_14_P200953	chr10	106116214	106116273	22914	0.296
	A_16_P39161740	chr10	106153921	106153980	51927	0.305
	A_16_P02333992	chr10	106201438	106201497	14299	0.444
	A_14_P126835	chr10	106373341	106373400	59557	0.354
	A_14_P122550	chr10	106411883	106411942	33790	0.316
	A_16_P02334338	chr10	106437463	106437522	36504	0.22
	A_16_P19050504	chr10	106498193	106498252	20603	0.359
	A_16_P02334544	chr10	106555646	106555705	59386	-0.192
	A_16_P19050838	chr10	106611449	106611508	2034	0.391
	A_16_P19050931	chr10	106643060	106643119	49659	0.177
	A_14_P113509	chr10	106675624	106675677	31562	0.285
	A_16_P02334882	chr10	106753904	106753963	2016	0.354
	A_14_P132844	chr10	106817579	106817638	8008	0.13
	A_16_P19051544	chr10	106860990	106861049	20349	0.446
	A_14_P139569	chr10	106907510	106907567	56990	0.346
	A_16_P19051893	chr10	106972403	106972462	44984	0.384
	A_14_P105799	chr10	107025058	107025117	50782	0.27
	A_14_P126026	chr10	107049592	107049651	9800	0.341
	A_14_P123652	chr10	107217757	107217816	15	0.033
	A_16_P19052882	chr10	107401835	107401894	53551	0.397
	A_14_P127390	chr10	107522856	107522915	50704	0.491
	A_14_P119313	chr10	107669748	107669807	52436	0.404
	A_14_P111707	chr10	107816122	107816181	54325	0.136
	A_14_P100277	chr10	107971155	107971214	60784	0.097
	A_16_P02336804	chr10	108054054	108054113	52583	0.204
	A_18_P10885205	chr10	108299619	108299678	6452	0.211
	A_14_P111028	chr10	108337022	108337081	7805	0.196
	A_14_P119706	chr10	108338973	108339032	48083	0.112
	A_16_P19055329	chr10	108402279	108402338	23332	0.505
	A_14_P112025	chr10	108439047	108439106	41456	0.338
	A_16_P19055652	chr10	108512225	108512284	1641	0.332
	A_14_P105820	chr10	108536407	108536461	8194	0.343
	A_16_P19055826	chr10	108572598	108572657	20030	0.398
	A_16_P19055951	chr10	108641499	108641558	7008	0.314
	A_14_P123616	chr10	108696482	108696541	60629	0.318
	A_16_P02337900	chr10	108732213	108732272	17827	0.484
	A_16_P02338023	chr10	108796220	108796279	50249	0.466
	A_16_P02338131	chr10	108849630	108849689	24212	0.221
	A_14_P100660	chr10	108889672	108889731	59172	0.375
	A_16_P19056823	chr10	108950858	108950917	12111	0.324
	A_14_P134770	chr10	109080795	109080854	28140	0.439
	A_16_P02338541	chr10	109188508	109188567	46268	0.236
	A_16_P19057513	chr10	109279942	109280001	11305	0.245
	A_14_P104183	chr10	109454712	109454771	60716	0.328
	A_16_P19058094	chr10	109552932	109552991	38695	0.316
	A_16_P19058370	chr10	109670302	109670361	2230	0.424
	A_14_P128431	chr10	109754586	109754645	38070	0.474
	A_16_P19058822	chr10	109862345	109862404	56615	0.323
	A_16_P19059090	chr10	109988413	109988472	25848	0.404
	A_18_P10892437	chr10	110057187	110057246	41721	0.432
	A_14_P100379	chr10	110139774	110139833	33507	0.398
	A_18_P10888733	chr10	110242525	110242584	33125	0.252
	A_14_P105680	chr10	110425573	110425632	9824	0.219
	A_16_P19060366	chr10	110540341	110540400	33989	0.213
	A_18_P10892520	chr10	110611933	110611992	25458	0.26
	A_14_P128004	chr10	110729064	110729123	963	0.248
	A_16_P02340932	chr10	110966288	110966347	*38401,46988,49403,56643,61576	0.375
	A_14_P125780	chr10	111037990	111038049	19425	0.413
	A_14_P138602	chr10	111232335	111232394	51161	0.29
	A_16_P02341376	chr10	111304044	111304103	43432	0.261
	A_14_P109031	chr10	111401759	111401818	53007	0.311
	A_16_P39174731	chr10	111544670	111544729	58947	0.438
	A_14_P104497	chr10	111628373	111628432	20843	0.171
	A_14_P135340	chr10	111639962	111640021	56068	0.468
	A_14_P113307	chr10	111659769	111659828	50751	0.317
	A_14_P137515	chr10	111682701	111682760	10383	0.521
	A_16_P19063005	chr10	111731310	111731369	48739	0.318
	A_18_P10892081	chr10	111770926	111770985	4444	0.199
	A_16_P02342057	chr10	111815687	111815746	53083	0.312
	A_14_P201427	chr10	111860352	111860411	11725	0.322
	A_14_P103351	chr10	111872558	111872613	5434	0.244
	A_14_P109231	chr10	111973270	111973329	31647	0.132
	A_14_P118190	chr10	112012840	112012899	14413	0.153
	A_14_P108130	chr10	112053466	112053525	26353	0.461
	A_14_P130975	chr10	112103437	112103496	14393	0.092
	A_16_P19064296	chr10	112198850	112198909	43026	0.343
	A_14_P201791	chr10	112259557	112259616	21963	0.235
	A_14_P126507	chr10	112262449	112262508	40606	0.152
	A_16_P19064562	chr10	112303609	112303668	8983	0.303
	A_14_P107296	chr10	112342350	112342409	5105	0.383
	A_14_P129089	chr10	112405234	112405293	31298	0.435
	A_16_P19064905	chr10	112438134	112438193	57965	0.397
	A_18_P10895419	chr10	112514627	112514686	937	0.053
	A_14_P113607	chr10	112537328	112537387	52104	0.405
	A_16_P02343335	chr10	112600112	112600171	23752	0.487
	A_14_P106269	chr10	112635757	112635816	52492	0.476
	A_14_P105994	chr10	112641034	112641093	55805	0.117
	A_14_P124487	chr10	112658153	112658212	59786	0.103
	A_14_P109834	chr10	112684989	112685048	13077	0.254
	A_14_P108938	chr10	112724426	112724485	13749	0.171
[truncated: 434 more rows]

## Sheet: Figure 2c ABRAXAS1 CGH clone 1
Probe Name	Chromosome	Probe Start	Probe End	FeatureNumber	Log2 ratio
A_16_P56356189	10	102539	102598	54472	-0.026601
A_16_P02196423	10	136361	136420	38685	-0.162917
A_16_P18804853	10	162490	162549	36798	0.10988
A_18_P18190853	10	193492	193551	165515	0.000838649
A_16_P18804965	10	213451	213510	100909	-0.39626
A_16_P18805052	10	248464	248523	94225	0.404373
A_16_P18805092	10	262326	262385	176563	0.126071
A_18_P10601210	10	280450	280509	58586	0.0656442
A_16_P18805251	10	314639	314698	64573	0.379726
A_18_P10596624	10	354468	354527	42111	-0.188583
A_16_P18805447	10	378399	378458	34040	-0.0688416
A_16_P18805544	10	412075	412134	56480	-0.0385523
A_16_P18805702	10	463007	463066	36569	0.104291
A_18_P10598967	10	498108	498167	154185	0.115293
A_16_P38911004	10	530151	530210	174669	0.0988942
A_18_P10599217	10	556875	556934	42956	0.303819
A_16_P18806075	10	596475	596534	100725	-0.150806
A_16_P18806242	10	647277	647336	177944	0.145047
A_16_P56356741	10	674318	674377	22433	0.237168
A_18_P10598376	10	699521	699580	6281	-0.0610602
A_16_P18806496	10	728425	728484	48525	0.551755
A_16_P56356841	10	775244	775303	15118	0.0971919
A_16_P18806668	10	804232	804291	134282	-0.105359
A_16_P02197547	10	837987	838046	121021	0.063711
A_16_P02197609	10	873834	873893	7562	-0.102581
A_16_P18806980	10	931800	931859	122454	0.344725
A_16_P02197710	10	952674	952733	64600	0.0655274
A_16_P38912217	10	972595	972654	93608	-0.0135511
A_16_P02197835	10	1041876	1041935	26421	0.0457752
A_16_P32596565	10	1088683	1088742	2914	-0.232855
A_16_P18807432	10	1121500	1121559	46648	0.490159
A_16_P18807576	10	1168803	1168862	136380	-0.153426
A_16_P18807697	10	1214216	1214275	47500	0.0420715
A_16_P18807796	10	1243520	1243579	30408	0.360155
A_16_P18807927	10	1290718	1290777	8846	-0.161939
A_16_P02198292	10	1326962	1327021	15025	-0.0944398
A_16_P02198331	10	1352211	1352270	114443	0.204049
A_16_P18808168	10	1379982	1380041	137301	0.309742
A_16_P02198453	10	1425818	1425877	151257	-0.349146
A_16_P02198556	10	1490263	1490322	32286	0.112115
A_16_P02198620	10	1531338	1531397	71674	0.00358169
A_16_P02198718	10	1582013	1582072	98437	-0.100759
A_16_P18808884	10	1625387	1625446	75676	-0.0540694
A_16_P18808955	10	1649135	1649194	110616	0.213727
A_16_P18809045	10	1679807	1679866	119889	0.471541
A_18_P10601866	10	1726332	1726391	43170	-0.0117271
A_16_P18809357	10	1772803	1772862	96881	-0.104019
A_16_P18809486	10	1818102	1818161	110969	0.161317
A_16_P02199203	10	1841576	1841635	37313	0.478454
A_16_P38914896	10	1885886	1885945	29285	0.467499
A_16_P18809739	10	1910650	1910709	161744	0.368508
A_18_P10604024	10	1955605	1955664	124052	-0.189141
A_16_P18809944	10	1985245	1985304	48050	-0.153723
A_16_P18810080	10	2036131	2036190	174026	0.149439
A_16_P02199590	10	2068600	2068659	146981	-0.311121
A_16_P18810253	10	2096104	2096163	28449	-0.330995
A_18_P10603526	10	2130310	2130369	151917	0.199809
A_18_P10606622	10	2172792	2172851	93542	0.032718
A_18_P10604474	10	2197675	2197734	115775	0.0311676
A_16_P18810635	10	2245932	2245991	70468	0.0975917
A_16_P56358752	10	2280807	2280866	90424	0.543262
A_16_P02199978	10	2318372	2318431	159461	0.34096
A_16_P18810976	10	2373294	2373353	57263	0.176433
A_16_P18811083	10	2415617	2415676	177585	0.382163
A_16_P02200219	10	2461243	2461302	88974	0.167026
A_18_P10608036	10	2490459	2490517	93380	0.0072013
A_18_P10604698	10	2514107	2514166	161053	0.393326
A_18_P10606361	10	2542443	2542502	59819	-0.438645
A_16_P18811596	10	2593113	2593172	19082	0.399772
A_16_P38916890	10	2616778	2616837	164264	-0.249683
A_18_P10604665	10	2658837	2658896	138143	-0.116633
A_18_P10607720	10	2692948	2693007	65534	0.352046
A_16_P38917191	10	2721019	2721078	94804	0.328696
A_16_P02200715	10	2746969	2747028	28704	-0.116068
A_16_P02200834	10	2819465	2819524	95807	-0.158631
A_18_P10608905	10	2841495	2841554	55559	0.413521
A_18_P10609578	10	2904165	2904224	41687	0.190913
A_16_P02201043	10	2952943	2953002	151304	-0.0205175
A_18_P10606340	10	3000869	3000928	148214	-0.351942
A_16_P56359902	10	3044722	3044781	135723	0.33184
A_16_P18812990	10	3100875	3100934	148139	0.397481
A_16_P32598570	10	3181269	3181328	131265	0.021704
A_16_P18813395	10	3233362	3233421	91236	0.139659
A_16_P18813710	10	3335606	3335665	134588	0.23364
A_16_P18813988	10	3434958	3435017	29207	0.252536
A_18_P10608755	10	3524324	3524383	80972	-0.0833709
A_18_P10609491	10	3565719	3565776	96875	0.139939
A_16_P18814503	10	3611032	3611091	48101	0.0647793
A_16_P02202302	10	3678704	3678763	106502	0.345735
A_18_P10607008	10	3735020	3735079	174857	0.079476
A_16_P18815057	10	3806118	3806177	175835	-0.0107292
A_16_P32598923	10	3818160	3818219	177228	0.00632798
A_18_P10611317	10	3819257	3819316	64790	0.207373
A_16_P02202557	10	3821402	3821461	117118	-0.287084
A_16_P18815116	10	3823625	3823684	156411	0.291766
A_18_P10610986	10	3825546	3825605	133327	-0.110925
A_16_P18815225	10	3862125	3862184	75196	0.200108
A_16_P18815372	10	3909933	3909992	122499	0.00184457
A_16_P18815685	10	4022815	4022874	36348	-0.19517
A_16_P02203036	10	4083285	4083344	157339	0.157055
A_16_P18816092	10	4155724	4155783	126602	0.238071
A_16_P18816225	10	4212871	4212930	27995	-0.211174
A_16_P18816411	10	4269904	4269963	16958	-0.209073
A_16_P18816551	10	4318888	4318947	56567	-0.582032
A_16_P02203559	10	4384247	4384306	111228	-0.262867
A_16_P38922249	10	4459570	4459629	86000	-0.138682
A_16_P18817072	10	4513554	4513613	77788	0.0866448
A_18_P10615408	10	4584377	4584436	28726	-0.0448422
A_16_P02203940	10	4627853	4627912	41289	-0.405534
A_16_P02204036	10	4689508	4689567	120952	-0.0956095
A_16_P18817777	10	4783288	4783347	76413	-0.343975
A_16_P18817883	10	4823143	4823202	60748	-0.222053
A_16_P32599166	10	4889334	4889393	123234	0.17799
A_16_P18818145	10	4944320	4944379	30395	-0.235728
A_18_P10615457	10	4981239	4981298	8743	0.380099
A_18_P10616825	10	5033204	5033263	97297	0.0610201
A_16_P38923686	10	5040942	5041001	96685	0.29905
A_16_P02204500	10	5044896	5044954	47604	0.0909129
A_16_P02204504	10	5052904	5052963	16337	0.106104
A_18_P18210820	10	5057631	5057690	99487	-0.363593
A_16_P18818403	10	5090314	5090373	54713	0.0461642
A_16_P32599689	10	5144409	5144468	150246	0.594846
A_16_P18818548	10	5196231	5196290	140936	-0.135377
A_16_P18818596	10	5239288	5239347	120405	0.0588815
A_16_P56363593	10	5242723	5242782	2688	-0.179663
A_16_P18818610	10	5247068	5247127	90926	-0.449989
A_16_P38924013	10	5250407	5250466	125730	-0.539199
A_16_P18818636	10	5256397	5256456	157567	-0.247597
A_16_P18818688	10	5302335	5302394	83758	-0.0134915
A_16_P18818785	10	5343649	5343708	134549	-0.0233692
A_16_P18818927	10	5396111	5396170	49872	-0.55795
A_16_P18819064	10	5448557	5448616	115702	0.0377019
A_16_P18819190	10	5497712	5497771	106887	-0.503811
A_16_P56364086	10	5576906	5576965	35589	0.0925625
A_16_P02205231	10	5640964	5641023	112047	-0.113215
A_18_P10613595	10	5684184	5684243	145192	0.0581342
A_16_P02205370	10	5727751	5727810	85269	-0.029121
A_16_P18819935	10	5770636	5770695	20780	0.0661276
A_16_P18820085	10	5827665	5827724	149726	0.138788
A_16_P02205624	10	5920323	5920382	24297	0.2257
A_18_P10615812	10	6013292	6013351	102781	0.074839
A_16_P02205838	10	6056429	6056488	107293	-0.0547771
A_16_P18820663	10	6069698	6069757	69014	-0.141354
A_16_P38926184	10	6082089	6082148	124347	-0.0539402
A_16_P02205887	10	6088685	6088744	111544	0.319381
A_16_P02205911	10	6101524	6101583	123527	0.390662
A_16_P18820881	10	6151709	6151768	68371	0.697587
A_18_P10621319	10	6212241	6212300	20037	0.279896
A_18_P10615591	10	6250440	6250497	118154	-0.43426
A_16_P02206235	10	6317921	6317980	50736	-0.108117
A_18_P10619298	10	6370563	6370622	95845	-0.198368
A_18_P10616304	10	6425198	6425257	116780	0.366782
A_16_P18821644	10	6472254	6472313	76376	-0.437184
A_18_P10617744	10	6548864	6548923	66849	-0.417799
A_16_P02206729	10	6633590	6633649	26140	-0.35453
A_16_P18822306	10	6717674	6717733	34278	0.173615
A_16_P18822577	10	6811897	6811956	116733	0.266467
A_16_P02207105	10	6889266	6889325	128349	-0.216531
A_16_P38928463	10	6962493	6962552	116080	0.506849
A_16_P02207364	10	7069577	7069636	156504	-0.172149
A_18_P18218993	10	7131652	7131711	173323	0.153496
A_16_P02207550	10	7195829	7195888	162544	-0.285067
A_16_P18823659	10	7250691	7250750	138135	-0.28983
A_16_P02207780	10	7317612	7317671	645	-0.576894
A_16_P38929816	10	7445168	7445227	96756	0.297488
A_16_P18824417	10	7501764	7501823	162651	-0.00759375
A_16_P02208182	10	7539381	7539440	1155	0.260772
A_18_P10623085	10	7580064	7580123	108725	-0.000223987
A_16_P02208408	10	7668822	7668881	73809	-0.178706
A_16_P18825056	10	7722648	7722707	19282	-0.386351
A_16_P18825277	10	7814132	7814191	*5603,27623,40207,59507,134848	-0.0979277
A_18_P10622207	10	7825929	7825988	104182	0.00526923
A_16_P18825468	10	7891298	7891357	113628	-0.171508
A_18_P18220422	10	7932361	7932420	60336	-0.626616
A_16_P18825760	10	8001810	8001869	114245	-0.0100069
A_16_P18825924	10	8056289	8056348	119145	0.254889
A_16_P02209095	10	8099071	8099130	100571	0.542494
A_16_P18826071	10	8101904	8101963	155947	-0.0181293
A_16_P02209117	10	8108583	8108642	28212	-0.0850701
A_18_P10622108	10	8112187	8112246	36841	-0.288484
A_18_P10627590	10	8114509	8114568	78113	0.737222
A_16_P38931855	10	8143570	8143629	31021	0.219672
A_16_P02209268	10	8186523	8186582	18097	0.179309
A_16_P18826611	10	8286335	8286394	162251	0.115173
A_16_P18826736	10	8327732	8327791	84158	0.341587
A_16_P02209649	10	8399035	8399094	28070	0.0489493
A_16_P18827052	10	8438699	8438758	30930	0.339272
A_16_P02209775	10	8484687	8484746	154339	-0.136922
A_16_P38932960	10	8536385	8536444	86261	0.159554
A_16_P18827474	10	8588248	8588307	7773	-0.812228
A_16_P38933301	10	8656240	8656299	135019	-0.360515
A_16_P18827922	10	8744560	8744619	121824	0.0679817
A_16_P02210402	10	8850609	8850668	67545	0.132001
A_16_P18828378	10	8907867	8907926	56035	-0.266444
A_16_P38934189	10	8966193	8966252	53008	-0.199855
A_16_P02210660	10	9009111	9009170	131764	0.189511
A_16_P02210881	10	9129131	9129190	77523	-0.54509
A_16_P38934762	10	9175952	9176011	94745	0.137771
A_18_P10627775	10	9248551	9248610	6138	-0.098016
A_18_P10624856	10	9301368	9301427	48719	0.374077
A_16_P02211267	10	9339692	9339751	162656	-0.465549
A_18_P10630582	10	9398687	9398746	20413	0.565672
A_18_P10629487	10	9475188	9475247	144919	-0.0806854
A_16_P18830016	10	9512947	9513006	6413	-0.159393
A_18_P10629292	10	9568314	9568373	33187	-0.338799
A_16_P02211658	10	9645728	9645787	63075	0.00728207
A_16_P18830418	10	9721038	9721097	41045	0.133268
A_16_P18830533	10	9774722	9774781	7406	0.042799
A_16_P56370180	10	9887481	9887540	17325	0.350776
A_16_P18830917	10	9946856	9946915	31376	0.0344226
A_16_P02212142	10	10013057	10013116	94133	0.089709
A_16_P02212217	10	10082052	10082111	17125	0.166048
A_16_P18831383	10	10153511	10153570	11471	0.284812
A_16_P02212360	10	10191129	10191188	31651	0.515793
A_14_P108124	10	10221742	10221801	*35443,58856,106733,139587,169249	0.00361393
A_16_P38937225	10	10238380	10238439	47289	0.29842
A_16_P38937351	10	10295413	10295472	53973	-0.306794
A_16_P38937526	10	10371153	10371212	112215	0.351347
A_18_P10630293	10	10427226	10427285	127560	-0.140374
A_16_P18832178	10	10482808	10482867	117583	-0.0276418
A_16_P18832275	10	10523878	10523937	73698	0.0176049
A_16_P02212950	10	10581585	10581644	167655	-0.625506
A_16_P18832626	10	10652739	10652798	13822	0.462785
A_16_P18832791	10	10710509	10710568	180843	-0.111707
A_16_P18833004	10	10792862	10792921	87833	0.180766
A_16_P02213402	10	10860308	10860367	58958	-0.381427
A_16_P18833324	10	10915389	10915448	177569	-0.583247
A_18_P10632095	10	10995215	10995274	91511	-0.281977
A_16_P18833672	10	11033736	11033795	12532	-0.0838081
A_16_P02213814	10	11088681	11088740	93940	-0.483979
A_16_P02213891	10	11129280	11129339	38119	0.205339
A_16_P18834110	10	11172724	11172783	28088	-0.278211
A_16_P18834259	10	11213499	11213558	147406	0.0696762
A_18_P10634353	10	11253403	11253462	163682	-0.125643
A_16_P18834566	10	11309073	11309132	119234	-0.853657
A_16_P02214362	10	11355759	11355818	140979	0.0366946
A_16_P02214452	10	11397573	11397632	23092	-1.36305
A_16_P18834919	10	11435658	11435717	154295	0.602472
A_16_P18835083	10	11507248	11507307	96545	0.0141181
A_16_P18835372	10	11609297	11609356	81362	-0.283455
A_16_P18835543	10	11672363	11672422	61962	0.170069
A_16_P38941347	10	11722207	11722266	13962	0.498863
A_18_P10636691	10	11789627	11789686	109127	-0.430068
A_18_P10637822	10	11831970	11832029	97906	-0.461272
A_16_P02215171	10	11900264	11900323	165377	-0.27684
A_16_P38941879	10	11943797	11943856	152590	-0.173714
A_16_P38942040	10	12001366	12001425	84780	0.182581
A_16_P02215419	10	12059583	12059642	28018	-0.626982
A_16_P02215481	10	12112391	12112450	52810	-0.0637831
A_16_P18836624	10	12124694	12124753	173383	0.217074
A_18_P10636114	10	12142852	12142911	132290	0.123061
A_16_P02215532	10	12155940	12155999	56502	-0.191261
A_16_P32608927	10	12163297	12163356	76317	0.229929
A_16_P18836886	10	12228098	12228157	125732	0.531716
A_16_P02215753	10	12300037	12300096	70123	-0.328508
A_16_P38942937	10	12361899	12361958	34326	-0.0529198
A_16_P02215827	10	12375252	12375310	*22744,51277,83072,161779,171230	-0.39762
A_16_P18837322	10	12419966	12420025	145636	-0.495263
A_16_P56373817	10	12495746	12495805	61815	-0.0702822
A_16_P18837636	10	12539603	12539662	132005	0.195245
A_16_P18837847	10	12629749	12629808	132520	-0.152015
A_16_P02216279	10	12688742	12688801	6663	0.0368529
A_18_P10638448	10	12766547	12766606	105791	0.407552
A_16_P02216491	10	12821353	12821412	13691	-0.366842
A_16_P02216617	10	12889075	12889134	131247	-0.155695
A_16_P56374384	10	12967772	12967831	44362	0.399334
A_18_P10643014	10	13069380	13069439	34803	0.424175
A_16_P02216914	10	13139190	13139249	160023	-0.208178
A_16_P02216931	10	13148823	13148882	138827	0.156487
A_18_P18241712	10	13154745	13154804	55506	-0.0264804
A_16_P18839108	10	13159900	13159959	1041	0.528764
A_16_P56374716	10	13170318	13170377	57084	-0.0856749
A_18_P10641338	10	13175629	13175688	87229	-0.143751
A_16_P02217000	10	13201842	13201901	60113	0.0321912
A_16_P02217152	10	13310185	13310244	149608	0.684396
A_16_P18839469	10	13322288	13322347	138731	-0.428659
A_16_P02217179	10	13327482	13327540	153902	0.0661055
A_16_P02217181	10	13330165	13330224	63431	-0.168208
A_18_P18242411	10	13334973	13335032	146906	0.178551
A_16_P18839520	10	13340011	13340070	112572	-0.0423694
A_16_P18839611	10	13382445	13382504	145197	0.249847
A_16_P02217306	10	13448058	13448117	21472	-0.336664
A_16_P18839910	10	13513497	13513556	119843	-0.0103781
A_14_P202551	10	13526720	13526779	*51350,91283,101004,165663,180810	-0.0813949
A_16_P18840043	10	13551851	13551910	147351	0.0589395
A_18_P10638203	10	13659127	13659186	71921	-0.380362
A_18_P10640453	10	13700216	13700275	100000	0.490066
A_18_P10642790	10	13751463	13751522	24125	0.0452205
A_16_P18840738	10	13801820	13801879	133198	-0.330427
A_16_P38946750	10	13858119	13858178	145716	0.035524
A_16_P02218040	10	13880015	13880074	*42084,147872,148952,167206,168352	-0.0932234
A_16_P18841026	10	13906412	13906471	103207	0.255096
A_18_P10639342	10	13980036	13980095	45562	0.356751
A_16_P02218375	10	14071435	14071494	122996	0.354065
A_16_P02218442	10	14108879	14108938	139572	0.0627601
A_16_P02218594	10	14188615	14188674	15876	-0.0769356
A_16_P02218715	10	14257736	14257795	122159	-0.220139
A_16_P02218844	10	14328958	14329017	25354	0.32831
A_16_P18842587	10	14454249	14454308	46970	0.0749328
A_16_P02219101	10	14496155	14496214	152054	-0.0119673
A_16_P02219253	10	14592120	14592179	56951	0.496402
A_18_P10643699	10	14636114	14636173	102881	-0.397742
A_18_P10645820	10	14694155	14694214	46838	0.118542
A_18_P10644682	10	14806865	14806924	136039	-0.352
A_16_P02219639	10	14852909	14852968	45972	0.259983
A_18_P10645957	10	14896623	14896682	126801	-0.0279923
A_18_P10644370	10	14934672	14934731	87676	0.0749739
A_16_P38949745	10	14951987	14952046	9591	0.484467
A_18_P18251083	10	14966878	14966937	17424	0.407539
A_16_P32613393	10	14978494	14978553	96964	-0.241765
A_16_P56376925	10	14988400	14988459	98104	0.208292
A_16_P18843940	10	14994827	14994886	29085	0.0380167
A_16_P32613474	10	15008573	15008632	141651	-0.0541638
A_18_P10644476	10	15075251	15075310	76879	0.279918
A_18_P10646973	10	15112382	15112441	155796	0.182612
A_16_P18844271	10	15170090	15170149	106072	0.414107
A_16_P18844468	10	15242684	15242743	142758	0.107671
A_16_P32614459	10	15296637	15296696	134914	0.00495908
A_18_P10649640	10	15345401	15345460	63750	0.406819
A_18_P10644627	10	15404021	15404080	165865	-0.297038
A_16_P18845015	10	15451193	15451252	27415	0.0474937
A_18_P10645506	10	15493889	15493948	19598	0.399554
A_18_P10646610	10	15562681	15562740	51605	-0.431259
A_16_P18845339	10	15575458	15575517	57526	-0.310759
A_16_P18845493	10	15631279	15631338	139274	0.343264
A_16_P38951478	10	15643759	15643818	39124	0.00752579
A_16_P18845594	10	15662565	15662624	32829	-0.102176
A_18_P10645499	10	15693951	15694010	167419	0.191755
A_16_P18845727	10	15717019	15717078	118723	0.28323
A_16_P18845841	10	15758353	15758412	44492	0.0850353
A_16_P02220975	10	15769840	15769899	5977	0.335185
A_16_P18846027	10	15830400	15830459	88051	-0.29167
A_16_P18846213	10	15894333	15894392	137160	0.129519
A_16_P38952337	10	15975054	15975113	104013	-0.268911
A_16_P02221408	10	16058524	16058583	169649	-0.149081
A_16_P56378520	10	16173099	16173158	60040	0.258339
A_16_P18846909	10	16236787	16236846	126616	0.314221
A_16_P18846994	10	16300536	16300595	180589	-0.00790873
A_18_P10647516	10	16409165	16409224	19912	-0.142869
A_16_P02221843	10	16446128	16446187	122931	-0.153083
A_16_P18847447	10	16489657	16489716	82357	-0.0541798
A_18_P10649672	10	16565771	16565830	19649	0.104046
A_16_P18847965	10	16680781	16680840	51410	0.14855
A_16_P18848084	10	16723188	16723247	137866	0.199104
A_16_P18848327	10	16818736	16818795	162498	0.216364
A_16_P38954574	10	16923160	16923219	84813	0.0864277
A_18_P10648780	10	16974495	16974554	71099	-0.40344
A_16_P02222741	10	17014369	17014428	112016	-0.230091
A_16_P02222800	10	17051387	17051446	130306	-0.0707963
A_16_P18849067	10	17089100	17089159	71910	0.00338376
A_16_P18849267	10	17171320	17171379	60242	-0.301672
A_16_P18849401	10	17218744	17218803	34783	0.00205571
A_16_P18849507	10	17258128	17258187	110907	-0.0430855
A_16_P02223162	10	17270287	17270346	7191	0.188176
A_16_P18849558	10	17273308	17273367	7291	0.677731
A_16_P38955605	10	17275454	17275513	17014	0.622785
A_16_P32617965	10	17276858	17276917	52176	-0.229986
A_16_P32618013	10	17278334	17278393	119653	0.0819692
A_16_P02223248	10	17332432	17332491	60692	-0.127205
A_16_P18849842	10	17395716	17395775	146473	-0.112154
A_16_P02223395	10	17438793	17438852	174616	0.0313538
A_16_P18850130	10	17516051	17516110	153867	-0.0600943
A_16_P56380497	10	17570424	17570483	132941	0.287054
A_16_P18850353	10	17622519	17622578	177053	0.164881
A_16_P18850472	10	17681985	17682044	15824	0.294236
A_18_P10652863	10	17747644	17747703	125447	-0.128786
A_18_P10651021	10	18129203	18129262	107900	1.21368
A_16_P18851811	10	18228394	18228453	1481	-0.00581545
A_16_P18851911	10	18273895	18273954	111629	0.0438262
A_16_P18852022	10	18327860	18327919	96116	-0.264154
A_16_P18852142	10	18387887	18387946	33892	-0.164632
A_16_P18852344	10	18457324	18457383	158837	-0.00428639
A_16_P18852504	10	18515359	18515418	3498	0.0788401
A_16_P18852614	10	18558156	18558215	169575	0.253558
A_16_P18852791	10	18620459	18620518	152103	0.0529031
A_18_P18262969	10	18681643	18681702	114634	-0.0469878
A_16_P38959159	10	18699314	18699373	*9870,73739,127174,137179,142880	0.242767
A_18_P10655231	10	18751503	18751562	21141	-0.139679
A_16_P38959407	10	18794238	18794297	104884	0.279822
A_18_P10652976	10	18836082	18836141	165459	0.0626076
A_18_P10654192	10	18889984	18890043	158801	-0.172285
A_16_P02224979	10	18972557	18972616	177229	0.402213
A_16_P02225023	10	19009948	19010007	168960	-0.218344
A_16_P38960157	10	19126070	19126129	106655	0.335237
A_16_P18854071	10	19174723	19174782	75768	0.161116
A_16_P02225344	10	19252784	19252843	180487	0.245839
A_16_P18854320	10	19290630	19290689	97410	0.493116
A_18_P10656261	10	19346555	19346614	154329	-0.255791
A_16_P18854558	10	19405439	19405498	27495	0.304383
A_16_P18854680	10	19452951	19453010	88284	-0.330717
A_16_P18854868	10	19536470	19536529	175062	-0.390909
A_16_P18854994	10	19585056	19585115	90097	-0.072439
A_18_P10653220	10	19648293	19648352	60278	0.423159
A_16_P18855165	10	19650514	19650573	*33755,54055,63619,108970,169065	0.114234
A_18_P10655510	10	19694695	19694754	101819	0.21671
A_16_P18855428	10	19754774	19754833	114404	0.104946
A_16_P18855560	10	19810710	19810769	149951	0.00496162
A_16_P38961882	10	19856247	19856306	124812	-0.729581
A_16_P18855804	10	19906553	19906612	143002	-0.00653075
A_16_P18855998	10	19987208	19987267	121199	0.100024
A_16_P56383696	10	20040542	20040601	103019	0.108294
A_16_P18856211	10	20082396	20082455	118288	-0.466898
A_16_P18856332	10	20126805	20126864	83248	0.293168
A_16_P18856555	10	20205769	20205828	123426	-0.11442
A_16_P02226902	10	20311068	20311127	38585	-0.313953
A_16_P02227050	10	20391130	20391189	119506	-0.0298338
A_16_P18857306	10	20465673	20465732	54903	0.211619
A_16_P18857475	10	20528190	20528249	71719	-0.215619
A_18_P10661869	10	20587901	20587960	16129	-0.321526
A_16_P38964009	10	20651905	20651964	146309	-0.107011
A_16_P18857908	10	20735754	20735813	108077	0.359596
A_16_P18857979	10	20775116	20775175	6907	0.595079
A_16_P18858078	10	20825532	20825591	6601	0.593719
A_18_P10661397	10	20908717	20908776	99646	0.209218
A_16_P02227840	10	20959890	20959949	161182	0.365789
A_16_P18858580	10	21026974	21027033	117428	-0.578401
A_16_P18858753	10	21091358	21091417	94775	0.194495
A_16_P56385241	10	21181431	21181490	178576	0.367994
A_16_P38965494	10	21247928	21247987	175625	-0.113492
A_16_P02228447	10	21305859	21305918	88032	-0.0459162
A_16_P18859494	10	21343761	21343820	16197	-0.100032
A_16_P38965925	10	21390981	21391040	141393	-0.154265
A_16_P18859865	10	21486332	21486391	97930	-0.0576027
A_14_P100372	10	21551768	21551827	26034	0.449738
A_18_P10664121	10	21593191	21593250	53029	-0.0138366
A_16_P02228925	10	21634368	21634427	61161	0.177081
A_18_P10665311	10	21677689	21677748	41338	0.438537
A_18_P18275379	10	21775851	21775910	10263	-0.0295868
A_16_P18860642	10	21846090	21846149	92490	0.175526
A_16_P56386016	10	21856661	21856720	73885	0.13414
A_16_P38966970	10	21876622	21876681	140804	-0.145845
A_16_P18860691	10	21898112	21898171	89956	-0.479224
A_16_P18860730	10	21912683	21912742	33666	-0.164547
A_16_P18860839	10	21969919	21969978	76733	0.20241
A_16_P18860872	10	21980480	21980539	16784	0.217164
A_16_P38967246	10	22007456	22007515	137711	-0.0954207
A_18_P10663756	10	22029316	22029375	69791	0.177628
A_16_P18861093	10	22075047	22075106	80882	-0.056645
A_16_P18861203	10	22146175	22146234	83507	0.219009
A_16_P18861242	10	22192256	22192315	104237	0.190325
A_16_P56386643	10	22231217	22231276	107362	0.281948
A_16_P18861448	10	22277326	22277385	2658	-0.258947
A_16_P02229751	10	22361029	22361088	46708	0.444532
A_16_P38968053	10	22437409	22437468	35566	-0.130791
A_16_P18861764	10	22474701	22474760	1439	0.44632
A_16_P02229934	10	22532652	22532711	40847	-0.117956
A_18_P10667143	10	22599802	22599861	24435	0.0469652
A_16_P18862209	10	22642084	22642143	108526	-0.274644
A_18_P10668135	10	22755607	22755666	65329	-0.209969
A_16_P02230372	10	22794239	22794298	106411	0.4673
A_16_P18862753	10	22849371	22849430	79390	0.13278
A_16_P18862968	10	22923715	22923774	22298	0.157279
A_16_P02230668	10	22963162	22963221	143924	0.103988
A_16_P18863292	10	23041802	23041861	65585	-0.163614
A_18_P10669545	10	23089258	23089317	134259	-0.0885889
A_16_P18863485	10	23128293	23128352	164471	-0.305347
A_16_P56388089	10	23214629	23214688	88171	-0.529798
A_16_P02231068	10	23271797	23271856	149272	0.383971
A_16_P38970286	10	23321732	23321791	76945	-0.422168
A_18_P10666381	10	23409534	23409593	85170	0.00999157
A_16_P38970670	10	23481520	23481564	159745	-0.139755
A_16_P02231360	10	23482024	23482068	9807	-0.250329
A_16_P32625578	10	23482579	23482629	159113	-0.240977
A_16_P18864245	10	23482782	23482839	37553	0.432067
A_16_P32625614	10	23483103	23483162	18174	-0.168269
A_16_P02231395	10	23498166	23498225	82167	0.323352
A_16_P18864406	10	23553937	23553996	37184	-0.292929
A_16_P18864547	10	23629849	23629908	48969	0.230173
A_16_P18864656	10	23678708	23678767	150745	-0.187188
A_16_P02231729	10	23788309	23788368	87359	0.458809
A_16_P18865022	10	23846273	23846332	29327	0.244709
A_16_P18865126	10	23899594	23899653	162118	-0.175535
A_16_P02231923	10	23946617	23946676	171048	-0.49164
A_18_P10670212	10	24005940	24005999	32403	0.519359
A_16_P18865467	10	24060331	24060390	126213	-0.291815
A_18_P10670794	10	24109288	24109347	42036	-0.237366
A_16_P18865739	10	24177159	24177218	172425	0.0489849
A_16_P18865853	10	24221349	24221408	114840	-0.0811811
A_18_P10669756	10	24296901	24296960	57330	0.198492
A_16_P18866267	10	24400270	24400329	71374	-0.326668
A_16_P02232668	10	24490214	24490273	176685	0.205848
A_18_P10671580	10	24562280	24562339	153481	-0.283909
A_18_P10673427	10	24634417	24634476	54509	0.14936
A_16_P18867136	10	24716756	24716815	105132	0.409318
A_16_P18867516	10	24836443	24836502	11903	-0.389754
A_16_P18867774	10	24927851	24927910	50999	-0.0539448
A_18_P10674061	10	25008638	25008697	28880	0.0876338
A_18_P10670780	10	25065355	25065414	30517	0.388729
A_16_P02233762	10	25181588	25181647	167570	0.408455
A_16_P18868495	10	25247130	25247189	16758	0.0977747
A_16_P18868634	10	25304606	25304665	166249	0.151645
A_16_P02233997	10	25347459	25347518	53347	-0.186681
A_16_P38975321	10	25396841	25396900	111548	-0.13662
A_16_P18868938	10	25434098	25434157	11607	-0.269318
A_16_P18869063	10	25482833	25482892	56591	0.224257
A_16_P02234333	10	25586400	25586459	174304	-0.237026
A_16_P18869408	10	25639510	25639569	120311	-0.110123
A_16_P02234453	10	25697409	25697468	29554	-0.0621182
A_16_P18869640	10	25755381	25755440	111247	0.147441
A_16_P18869675	10	25773402	25773461	*12740,18978,48282,118509,167955	0.400216
A_18_P10672115	10	25810890	25810949	16562	0.228059
A_16_P18869976	10	25889176	25889235	11980	-0.235029
A_16_P18870083	10	25938883	25938942	157320	-0.382778
A_16_P02234867	10	25996255	25996314	44163	0.0698442
A_16_P18870291	10	26054893	26054952	131304	0.644676
A_16_P18870402	10	26106103	26106162	156265	0.131798
A_16_P38976991	10	26143662	26143721	58280	-0.422281
A_18_P10674469	10	26215151	26215210	125375	0.494398
A_16_P18870723	10	26241531	26241590	108798	-0.243005
A_16_P38977235	10	26251904	26251963	26278	-0.418829
A_16_P18870813	10	26303743	26303802	20548	-0.168209
A_16_P18870845	10	26313049	26313108	97758	-0.0690915
A_16_P18870939	10	26357721	26357780	19003	-0.402828
A_16_P18871056	10	26417634	26417693	134430	-0.393053
A_16_P02235409	10	26432378	26432437	180463	-0.21767
A_16_P18871219	10	26473578	26473637	1056	0.0863101
A_16_P02235502	10	26487132	26487191	25046	0.2053
A_16_P18871375	10	26527298	26527357	60591	0.259312
A_16_P18871654	10	26628757	26628816	178881	-0.0973828
A_16_P02235878	10	26737690	26737749	85035	0.67827
A_16_P38978659	10	26815120	26815179	55083	0.163417
A_16_P18872343	10	26900195	26900254	147423	0.222996
A_16_P18872489	10	26956651	26956710	91892	-0.172245
A_16_P18872582	10	26987558	26987617	101732	0.0772144
A_16_P18872602	10	26996624	26996683	98061	-0.282135
A_16_P18872628	10	27005220	27005279	83111	0.259748
A_18_P10678210	10	27014087	27014146	52646	-0.104228
A_16_P18872692	10	27028572	27028631	73900	0.0406399
A_16_P18872762	10	27052160	27052219	110456	-0.304095
A_18_P10682064	10	27148067	27148126	159606	0.119152
A_18_P10675346	10	27193817	27193876	85162	0.466263
A_16_P02236574	10	27252178	27252237	137848	0.0516868
A_16_P18873258	10	27297655	27297714	28789	0.0483701
A_16_P18873317	10	27317975	27318034	28654	-0.131844
A_18_P10681523	10	27339661	27339720	37678	0.16802
A_16_P38980004	10	27353295	27353354	103277	-0.121659
A_16_P02236721	10	27366381	27366440	156038	-0.108658
A_16_P18873471	10	27378928	27378987	106615	0.245771
A_16_P18873512	10	27391831	27391890	41875	0.273228
A_16_P56394380	10	27401478	27401537	54418	-0.536781
A_16_P18873542	10	27407693	27407752	133684	0.252385
A_16_P56394395	10	27418733	27418792	9221	0.313062
A_16_P18873598	10	27430798	27430857	162737	-0.230702
A_18_P10680123	10	27442567	27442626	20245	0.243937
A_16_P38980316	10	27459439	27459498	148565	0.309742
A_16_P02236930	10	27496497	27496556	149915	-0.678697
A_18_P10679499	10	27533544	27533603	98175	0.228035
A_18_P10680531	10	27579304	27579363	59333	-0.043891
A_16_P02237091	10	27634084	27634143	128260	-0.0371708
A_16_P02237150	10	27672184	27672243	173210	-0.180362
A_18_P10677423	10	27769345	27769404	41860	-0.144569
A_18_P10678573	10	27797705	27797764	136665	-0.0189842
A_16_P18874450	10	27806429	27806488	150534	0.281629
A_18_P10676017	10	27816936	27816995	132330	0.557285
A_16_P18874481	10	27821729	27821788	4658	-0.341922
A_16_P38981167	10	27828177	27828236	79899	-0.300056
A_16_P56395043	10	27838143	27838202	153149	0.103141
A_16_P18874589	10	27875016	27875075	*65643,110729,116242,161062,164409	1.03539
A_16_P18874664	10	27912258	27912316	119618	-0.164614
A_16_P02237494	10	27985694	27985753	66698	-0.216345
A_18_P10679818	10	28035973	28036032	157858	-0.0277014
A_16_P38981919	10	28126392	28126451	124220	0.438175
A_16_P02237761	10	28145274	28145333	65825	-0.226136
A_16_P56395527	10	28168848	28168907	24846	-0.121769
A_18_P10683797	10	28181550	28181609	51248	-0.0113078
A_18_P10680620	10	28200566	28200625	74404	-0.0622764
A_16_P18875428	10	28230068	28230127	36403	-0.146113
A_16_P18875459	10	28239303	28239362	43393	0.0170639
A_16_P18875531	10	28272917	28272976	149881	-0.0175462
A_18_P18298408	10	28301499	28301558	97037	0.242998
A_16_P18875820	10	28384505	28384564	81263	-0.22265
A_16_P18875971	10	28438638	28438697	9931	-0.322247
A_18_P18296894	10	28489598	28489657	158017	0.216381
A_16_P18876175	10	28528397	28528456	105999	-0.27873
A_18_P18297443	10	28601483	28601542	116493	-0.430325
A_16_P18876492	10	28649921	28649980	32030	0.0810826
A_16_P56396422	10	28719491	28719550	3284	-0.0941149
A_16_P02238597	10	28782053	28782112	58777	-0.295752
A_16_P02238640	10	28826375	28826434	172289	0.129587
A_16_P38983598	10	28838475	28838534	100285	-0.35921
A_16_P56396623	10	28849440	28849499	83592	-0.0415343
A_16_P02238721	10	28877002	28877061	122401	0.17007
A_18_P10683383	10	28891358	28891417	92529	0.256429
A_18_P10683346	10	28911499	28911558	21716	0.129155
A_16_P18877192	10	28961830	28961889	75280	-0.346006
A_16_P02238964	10	29019555	29019614	163451	0.425009
A_16_P18877445	10	29065461	29065520	94858	-0.372722
A_18_P18300649	10	29144564	29144623	65274	0.326456
A_16_P18877778	10	29194717	29194776	147837	0.461023
A_16_P18877899	10	29241823	29241882	72095	-0.105863
A_16_P56397080	10	29281601	29281660	85916	0.486199
A_16_P18878097	10	29321495	29321554	169125	0.317059
A_16_P18878244	10	29380161	29380220	120740	0.022756
A_16_P02239564	10	29428543	29428602	80578	-0.315609
A_18_P10684050	10	29499432	29499491	98410	0.0627887
A_16_P18878742	10	29558129	29558188	66686	0.303714
A_16_P18878881	10	29620524	29620583	14955	-0.489258
A_16_P38985786	10	29684956	29685015	147825	0.191427
A_16_P02240028	10	29764262	29764321	21300	0.37506
A_16_P02240142	10	29834359	29834418	141521	-0.302668
A_18_P18303780	10	29890667	29890726	165599	-0.43246
A_16_P02240326	10	29939955	29940014	29070	1.07614
A_18_P10684335	10	30032953	30033012	30475	0.26147
A_16_P02240511	10	30080148	30080207	152321	0.0268909
A_16_P18880278	10	30160314	30160373	108391	0.116013
A_18_P18304032	10	30266077	30266136	25350	0.187332
A_16_P18880667	10	30311450	30311509	48919	0.282429
A_16_P02240957	10	30363037	30363096	*13712,15489,69803,150808,179310	-0.286054
A_16_P02240988	10	30379521	30379580	12618	-0.0469743
A_16_P02241121	10	30476257	30476316	164014	0.0641019
A_16_P18881240	10	30537801	30537860	25329	0.0290228
A_16_P18881303	10	30600232	30600291	23323	-0.731938
A_18_P10685597	10	30610617	30610676	162180	-0.320328
A_16_P18881345	10	30615330	30615389	73916	-0.323731
A_16_P02241280	10	30625754	30625813	63061	-0.174942
A_18_P18306493	10	30632036	30632095	129517	0.136269
A_18_P10690148	10	30661181	30661240	104744	-0.422522
A_16_P18881578	10	30708381	30708440	94880	0.112842
A_16_P38988435	10	30725115	30725174	58714	0.388535
A_16_P18881641	10	30730502	30730561	149362	0.308749
A_16_P32637457	10	30739161	30739220	56779	-0.159509
A_16_P02241420	10	30744377	30744436	27908	-0.37101
A_18_P10685941	10	30749512	30749571	4670	0.390644
A_16_P02241449	10	30759452	30759511	117461	0.357274
A_16_P18881837	10	30822411	30822470	136263	-0.108212
A_16_P18881941	10	30870038	30870097	5309	-0.228056
A_18_P10687256	10	30961768	30961827	138113	0.190756
A_16_P18882423	10	31053536	31053595	152764	-0.182438
A_16_P18882536	10	31097638	31097697	19233	0.127304
A_18_P18307475	10	31139800	31139859	44399	-0.438445
A_16_P18882784	10	31187766	31187825	97694	0.136148
A_16_P02242086	10	31253134	31253193	160948	-0.277329
A_16_P18883050	10	31323000	31323059	16079	0.020133
A_16_P02242233	10	31364552	31364611	177548	-0.140703
A_18_P10684752	10	31407489	31407548	15285	0.0680564
A_16_P18883401	10	31468431	31468490	159649	-0.190922
A_16_P18883615	10	31580912	31580971	147826	-0.23909
A_16_P02242562	10	31615276	31615335	20657	0.168574
A_16_P18883762	10	31635714	31635773	173540	-0.0258863
A_16_P18883913	10	31682502	31682561	134673	-0.00270317
A_16_P38990798	10	31692295	31692354	120912	0.159276
A_18_P10690891	10	31714496	31714555	56090	0.0534606
A_16_P56400455	10	31747572	31747631	114554	0.158792
A_16_P56400517	10	31771309	31771368	142478	0.186227
A_16_P18884086	10	31782485	31782544	37599	0.0553734
A_16_P32638234	10	31809266	31809325	124067	0.341678
A_16_P18884298	10	31894655	31894714	176547	0.285062
A_18_P10693955	10	31954248	31954307	178259	-0.0271162
A_16_P02243053	10	32012808	32012867	1119	0.158364
A_16_P32638949	10	32132369	32132428	30114	-0.2074
A_18_P18310947	10	32236922	32236981	117065	-0.552256
A_18_P10691280	10	32325190	32325249	32306	-0.182172
A_16_P18885350	10	32381742	32381801	141280	-0.434691
A_16_P02243584	10	32439833	32439892	13550	-0.220601
A_16_P18885595	10	32505928	32505987	33190	0.184707
A_16_P18885666	10	32559208	32559267	161522	0.127819
A_16_P18885803	10	32610580	32610639	144522	0.0881556
A_18_P10690420	10	32667030	32667089	44533	-0.0542929
A_18_P10690034	10	32706766	32706825	168646	-0.0723391
A_16_P18886115	10	32752556	32752615	19557	-0.279347
A_18_P10689972	10	32808043	32808102	117943	-0.175235
A_16_P18886269	10	32872094	32872153	79060	0.164077
A_16_P18886286	10	32910130	32910189	55239	0.0813254
A_16_P56402699	10	33010877	33010935	74953	-0.592738
A_18_P10688382	10	33132660	33132719	51996	0.235607
A_16_P18886735	10	33251248	33251307	110755	-0.128823
A_16_P18886869	10	33308027	33308086	149125	0.0561255
A_16_P02244430	10	33353878	33353937	76636	-0.142707
A_16_P02244519	10	33407746	33407805	17198	0.104924
A_16_P02244666	10	33489366	33489425	68247	0.192681
A_16_P18887551	10	33543230	33543289	4458	0.404394
A_16_P38994711	10	33590275	33590334	8028	0.491023
A_16_P18888010	10	33696046	33696105	142752	0.390624
A_16_P18888127	10	33736668	33736727	35021	-0.149821
A_16_P18888303	10	33798322	33798381	132010	0.0529182
A_16_P18888402	10	33843786	33843845	3754	0.509046
A_16_P18888521	10	33900586	33900645	157142	-0.578707
A_16_P02245404	10	33938406	33938465	146450	-0.300508
A_18_P10696249	10	34035598	34035657	6158	0.334411
A_16_P18889073	10	34115626	34115685	117085	-0.442277
A_18_P10696102	10	34166623	34166682	160486	0.405977
A_16_P38996295	10	34213308	34213367	14499	0.325756
A_16_P18889479	10	34287014	34287073	161840	0.295122
A_16_P02246030	10	34366966	34367025	105076	0.0489624
A_16_P02246099	10	34409687	34409746	165608	-0.0417369
A_16_P18889997	10	34484667	34484725	*21788,26193,51695,53781,155093,159587	-0.0563012
A_16_P18890159	10	34537239	34537298	73222	-0.23013
A_16_P18890426	10	34622357	34622416	92926	0.305692
A_16_P18890584	10	34667591	34667650	177087	0.253528
A_16_P18890817	10	34740734	34740793	154915	0.165935
A_16_P38997988	10	34790482	34790541	78371	0.637969
A_16_P18891087	10	34835589	34835648	131641	-0.506843
A_16_P18891296	10	34907499	34907558	38677	0.0882567
A_16_P18891519	10	34985340	34985399	*10353,16797,36546,71323,118962	0.685987
A_16_P18891565	10	35004828	35004887	126295	-0.150754
A_14_P107209	10	35061767	35061826	*28998,62863,97729,120059,168221	0.219876
A_16_P18891786	10	35075037	35075096	168732	0.172598
A_16_P02247468	10	35157790	35157849	10166	-0.248995
A_16_P18892106	10	35239372	35239431	126073	0.143274
A_16_P32642677	10	35302536	35302595	142729	0.211154
A_18_P10700114	10	35358788	35358847	173092	-0.103941
A_18_P10699019	10	35437528	35437587	55894	0.311118
A_16_P38999912	10	35538469	35538528	121006	0.487458
A_16_P56405855	10	35631599	35631658	104978	-0.104483
A_16_P02248096	10	35668914	35668973	106576	-0.266564
A_16_P18893194	10	35714527	35714586	117505	-0.0232928
A_16_P02248266	10	35773753	35773812	53601	-0.0554234
A_16_P18893615	10	35872954	35873013	36605	-0.591325
A_16_P18893776	10	35927242	35927301	7113	-0.22399
A_16_P02248578	10	35970478	35970537	177386	0.0277353
A_18_P10701947	10	36052303	36052362	118721	0.00514297
A_16_P18894209	10	36090159	36090218	37230	-0.265941
A_16_P18894308	10	36132419	36132478	33505	-0.0575301
A_16_P02248882	10	36176258	36176317	107111	0.356093
A_16_P02249004	10	36238765	36238824	98869	-0.461478
A_16_P02249106	10	36317913	36317972	134458	-0.203556
A_18_P10705077	10	36358238	36358297	16481	0.270053
A_16_P18894964	10	36405391	36405450	25982	-0.0154196
A_18_P10704513	10	36465963	36466022	138429	-0.22358
A_18_P10703804	10	36539805	36539864	53856	-0.00381032
A_16_P02249468	10	36595162	36595221	152228	-0.00861279
A_18_P10705558	10	36650050	36650109	15652	0.0844522
A_16_P18895643	10	36713861	36713920	119740	0.332424
A_16_P39002871	10	36753426	36753485	37725	-0.308659
A_16_P18895876	10	36804248	36804307	73276	0.222441
A_16_P02249875	10	36884859	36884918	136554	0.125098
A_16_P39003349	10	36933386	36933445	3305	0.155694
A_16_P18896310	10	36971144	36971203	72902	-0.219783
A_18_P10704037	10	37011612	37011671	116625	0.383651
A_16_P56407864	10	37066887	37066946	23460	0.226889
A_16_P18896628	10	37113044	37113103	52260	0.79113
A_16_P18896708	10	37149872	37149931	91474	-0.243416
A_16_P02250310	10	37189754	37189813	54336	0.0355145
A_14_P135356	10	37280363	37280422	176991	-0.36037
A_16_P18897166	10	37323089	37323148	12413	-0.060514
A_16_P18897239	10	37362336	37362395	62794	0.550132
A_16_P18897403	10	37435255	37435314	149548	-0.337831
A_16_P39004807	10	37521176	37521235	71337	-0.208032
A_16_P18897844	10	37602241	37602300	50127	0.0526316
A_18_P18329197	10	37640703	37640762	105196	-0.119809
A_18_P10707852	10	37715002	37715061	99476	0.180654
A_16_P39005300	10	37762083	37762142	127952	-0.162374
A_16_P18898355	10	37850767	37850826	124947	0.338503
A_16_P56409124	10	37958862	37958921	110427	-0.234844
A_16_P02251201	10	38000761	38000820	1127	-0.0481617
A_16_P18898730	10	38050879	38050938	20048	0.366201
A_16_P18898864	10	38122574	38122633	59578	-0.0595685
A_18_P10704631	10	38193133	38193192	79485	-0.406676
A_14_P130839	10	38240258	38240317	*4099,32562,35765,52126,170568	-0.0364266
A_16_P32645055	10	38246260	38246319	18153	0.297868
A_18_P10706346	10	38283219	38283278	44021	-0.0428319
A_18_P10709012	10	38355934	38355993	156835	0.324945
A_16_P56410132	10	38426342	38426401	100816	0.540252
A_18_P10710176	10	38483821	38483880	106825	-0.116826
A_16_P18899538	10	38545869	38545928	62289	0.901043
A_18_P10708753	10	38649636	38649695	116799	-0.237548
A_18_P10710983	10	38733301	38733360	78977	0.783619
A_16_P55119654	10	38785579	38785637	5500	0.706265
A_16_P39007321	10	38891044	38891103	142249	-0.0279846
A_18_P18333468	10	38931636	38931695	113171	0.355706
A_18_P10706454	10	38978145	38978204	25218	0.131543
A_16_P55131051	10	39078729	39078788	111576	0.313183
A_16_P55115167	10	39121320	39121379	47955	0.753651
A_16_P56410906	10	42418957	42419016	11576	0.439794
A_16_P56410922	10	42493060	42493119	6518	0.000148762
A_16_P02251755	10	42651599	42651658	175020	0.0095798
A_18_P10708686	10	42720738	42720797	42619	-0.168361
A_18_P10708833	10	42771992	42772051	164567	-0.63664
A_18_P10708235	10	42821073	42821132	82151	-0.268008
A_16_P56411349	10	42878809	42878868	95374	0.185372
A_16_P39008264	10	42946345	42946404	77211	0.582101
A_16_P02251919	10	43020732	43020791	22420	0.285229
A_16_P02251955	10	43075581	43075640	157168	0.164961
A_14_P130515	10	43180737	43180796	158662	-0.353846
A_16_P02252079	10	43246450	43246509	144082	-0.240503
A_16_P02252121	10	43285133	43285192	42098	-0.294705
A_16_P18901698	10	43293050	43293109	25664	-0.399
A_16_P18901708	10	43297383	43297442	21249	0.0791657
A_14_P200934	10	43301547	43301606	67743	0.159021
A_16_P39008997	10	43313019	43313066	87456	-0.372298
A_18_P10706252	10	43329501	43329560	45735	-0.346285
A_18_P10709823	10	43370058	43370117	125126	0.486281
A_18_P10713293	10	43435867	43435926	140803	0.392377
A_16_P02252283	10	43482125	43482184	152631	-0.251064
A_18_P10707935	10	43562451	43562510	165318	-0.00265356
A_14_P133287	10	43574864	43574923	61779	-0.102308
A_16_P18902350	10	43593357	43593416	8190	0.419451
A_16_P39009658	10	43604896	43604955	99618	0.213467
A_16_P02252492	10	43616697	43616756	17822	0.217438
A_18_P10707696	10	43625532	43625591	94360	-0.222768
A_16_P18902498	10	43649084	43649143	18251	0.0521919
A_16_P02252663	10	43729629	43729688	23734	0.221754
A_16_P56413236	10	43793548	43793607	36675	0.389555
A_18_P18338106	10	43884026	43884085	69254	0.114895
A_16_P18903111	10	43923803	43923862	86760	-0.0932889
A_16_P18903206	10	44017493	44017552	76431	-0.0530757
A_16_P18903276	10	44057479	44057538	139036	-0.180921
A_16_P18903372	10	44114583	44114642	65990	-0.160372
A_16_P56413857	10	44157939	44157998	95479	-0.402901
A_18_P10715448	10	44220888	44220947	170832	-0.22064
A_16_P18903763	10	44289251	44289310	24251	-0.425724
A_18_P18338889	10	44351092	44351151	67141	0.211418
A_16_P18904181	10	44456260	44456319	156554	0.199947
A_16_P18904395	10	44527070	44527129	52063	-0.0519892
A_16_P18904544	10	44598818	44598877	97091	-0.165765
A_16_P56414614	10	44639940	44639999	153289	-0.41509
A_16_P18904684	10	44679801	44679860	96826	0.0932757
A_16_P18904812	10	44750947	44751006	152774	-0.169811
A_16_P02253973	10	44810138	44810197	53855	-0.00736076
A_16_P39012469	10	44865782	44865841	10015	0.477679
A_16_P32649751	10	44871505	44871564	20805	0.108216
A_16_P02254089	10	44873768	44873827	34314	-0.233192
A_16_P18905132	10	44876116	44876175	70678	0.200638
A_18_P10713114	10	44879392	44879445	159501	0.0773971
A_18_P10715733	10	44916196	44916255	79448	0.109617
A_16_P02254197	10	44962222	44962281	116457	0.00195441
A_16_P02254239	10	45008998	45009057	62797	0.403996
A_16_P02254268	10	45051188	45051247	26535	0.196458
A_16_P02254402	10	45169698	45169757	130300	0.0503568
A_16_P18905767	10	45218780	45218839	162685	0.138855
A_16_P18905984	10	45309436	45309495	165349	0.308316
A_16_P18906141	10	45373061	45373120	67171	-0.253961
A_16_P39013734	10	45448181	45448240	49062	-0.215632
A_16_P18906564	10	45532064	45532123	46889	-0.218295
A_18_P10715505	10	45640463	45640522	23067	0.54201
A_16_P39014334	10	45679749	45679808	177296	0.20378
A_16_P02255163	10	45716491	45716550	143759	-0.154497
A_16_P18907124	10	45757976	45758035	44475	0.194943
A_16_P39014614	10	45805814	45805873	1744	-0.228635
A_16_P18907233	10	45872085	45872144	142667	-0.113503
A_16_P32650614	10	45891419	45891476	10748	0.566486
A_16_P02255314	10	45904882	45904941	75043	0.144722
A_16_P02255340	10	45921575	45921634	81774	0.125596
A_16_P02255369	10	45940339	45940398	104296	-0.0049882
A_16_P18907406	10	45952835	45952894	131839	0.168421
A_16_P02255504	10	46052877	46052936	125702	-0.477955
A_16_P02255534	10	46091262	46091321	73289	0.388655
A_18_P10718538	10	46160566	46160625	46198	0.235291
A_18_P10718166	10	46235038	46235097	119407	0.372479
A_16_P56417222	10	46276064	46276123	141933	0.0411284
A_16_P18909706	10	46995035	46995094	16058	-0.0939645
A_16_P18909807	10	47033385	47033444	12285	-0.757834
A_16_P18909886	10	47074802	47074861	153398	-1.12309
A_16_P56418677	10	47148632	47148691	56633	-0.574926
A_18_P10723039	10	47207834	47207893	111690	-0.172102
A_18_P18349155	10	47259568	47259627	16926	NaN
A_18_P10724192	10	47329044	47329103	82205	-0.415883
A_18_P10723037	10	47379552	47379611	104613	-0.259829
A_18_P10722967	10	47551409	47551468	76932	-0.164296
A_16_P02255947	10	47609795	47609854	104193	-0.255229
A_16_P18911043	10	47655087	47655146	156884	-0.389408
A_18_P18351675	10	48365102	48365161	61868	-0.277432
A_14_P101635	10	48381471	48381530	29252	-0.381598
A_16_P02256178	10	48384712	48384771	90979	0.672267
A_16_P02256180	10	48386109	48386167	112405	0.0894074
A_16_P18912546	10	48387669	48387727	35436	0.216423
A_16_P32654733	10	48389526	48389570	24338	0.100046
A_41_P00002847	10	48413277	48413330	38315	0.513586
A_16_P02256231	10	48414079	48414123	131794	0.423354
A_18_P10724363	10	48415043	48415102	41575	0.163626
A_14_P136789	10	48415783	48415842	85738	0.145166
A_18_P10722530	10	48416496	48416543	158336	-0.0873384
A_16_P02256283	10	48436922	48436981	13741	0.0185374
A_16_P18912791	10	48475559	48475618	14085	0.337882
A_16_P02256427	10	48533784	48533843	1956	0.0985793
A_16_P18913083	10	48581251	48581310	48666	0.665514
A_18_P10724382	10	48638434	48638493	160857	0.408334
A_16_P02256689	10	49414453	49414512	57777	0.189847
A_16_P02256785	10	49482054	49482113	29281	-0.0801955
A_16_P18915181	10	49573464	49573523	89911	-0.371813
A_16_P02256924	10	49614940	49614999	106541	-0.63602
A_16_P18915467	10	49688491	49688550	142061	0.472317
A_16_P02257175	10	49773095	49773154	27901	0.329536
A_16_P18915782	10	49813018	49813077	118239	0.358998
A_16_P39023844	10	49920564	49920623	124377	0.222179
A_16_P18916296	10	50015275	50015334	175739	0.156383
A_16_P18916423	10	50057312	50057371	49260	-0.503694
A_16_P18916596	10	50131393	50131452	165413	-0.471002
A_16_P18916789	10	50189253	50189312	142082	0.0174459
A_18_P10727804	10	50230645	50230704	90816	0.309641
A_16_P02258062	10	50317458	50317517	91872	0.324993
A_16_P18917233	10	50360902	50360961	44736	0.226052
A_16_P18917361	10	50408647	50408706	104268	-0.0746542
A_16_P18917475	10	50451648	50451707	103677	0.235178
A_16_P02258428	10	50544031	50544090	158968	-0.109718
A_16_P02258486	10	50584611	50584670	101894	0.202316
A_16_P02258593	10	50652733	50652792	148304	-0.451571
A_18_P10729293	10	50669123	50669182	55198	0.641084
A_16_P32658279	10	50681574	50681633	73988	-0.302671
A_18_P10730511	10	50691937	50691996	23829	0.141415
A_16_P56424485	10	50703503	50703562	120683	0.493106
A_16_P18918136	10	50713687	50713746	170262	-0.121717
A_18_P18358322	10	50733206	50733265	11776	-0.254948
A_18_P18359718	10	50801558	50801617	107060	0.262835
A_16_P32658745	10	50819129	50819174	19274	-0.130086
A_16_P32658769	10	50819702	50819746	16121	0.134146
A_16_P32658783	10	50819940	50819984	56538	-0.347689
A_16_P02258827	10	50820329	50820373	132397	-0.188948
A_16_P32658807	10	50820534	50820578	86467	-0.0582031
A_16_P02258841	10	50826857	50826916	1086	-0.0626752
A_16_P56424756	10	50839051	50839110	25067	-0.414277
A_16_P18918457	10	50855284	50855343	174342	0.561678
A_18_P10731685	10	50864220	50864279	72411	-0.106638
A_16_P02258910	10	50871934	50871993	105337	0.0525066
A_16_P39026492	10	50900625	50900684	110520	0.573799
A_16_P56424946	10	50940046	50940105	142879	0.594557
A_18_P10729700	10	50993807	50993866	102750	0.0226972
A_16_P39026776	10	51031602	51031661	115982	-0.291326
A_18_P10731460	10	51089817	51089876	59533	0.191345
A_16_P18919691	10	51488608	51488667	57985	0.8327
A_16_P18919776	10	51532816	51532875	63507	0.268634
A_16_P18919807	10	51549667	51549726	153837	-0.175869
A_16_P18919817	10	51554347	51554406	42666	-0.0303316
A_14_P103631	10	51556782	51556830	172601	-0.0409087
A_16_P02259205	10	51559905	51559964	93807	-0.00552776
A_16_P02259207	10	51562356	51562414	16418	0.324948
A_18_P10731737	10	51736362	51736421	60234	-0.15557
A_18_P10728122	10	51804961	51805020	48271	0.581416
A_18_P18363139	10	51957795	51957854	158052	0.308675
A_18_P10732383	10	52002230	52002289	72655	-0.0825463
A_16_P18921068	10	52050501	52050560	50580	0.091978
A_18_P18364762	10	52091325	52091384	26460	-0.0370094
A_16_P02259548	10	52155084	52155143	124989	-0.324933
A_16_P18921524	10	52227033	52227092	93528	0.107099
A_16_P18921635	10	52273758	52273817	40369	0.310679
A_16_P18921760	10	52319113	52319172	2619	-0.289408
A_16_P02259897	10	52372011	52372070	103589	-0.07088
A_16_P18922023	10	52412956	52413015	144923	-0.375299
A_18_P10733826	10	52493919	52493978	177549	-0.188425
A_16_P56427030	10	52600667	52600726	44035	-0.103877
A_16_P18922677	10	52647757	52647816	155461	0.273963
A_16_P39030920	10	52685729	52685788	160266	0.380401
A_18_P10735373	10	52734491	52734550	117307	-0.470833
A_16_P18923042	10	52777344	52777403	125387	-0.201661
A_16_P18923175	10	52825884	52825943	93286	0.117584
A_16_P18923351	10	52888330	52888389	53257	-0.016097
A_16_P18923470	10	52931936	52931995	124892	-0.414182
A_16_P02260774	10	52990906	52990965	105461	-0.290617
A_16_P18923781	10	53032642	53032701	109715	-0.179532
A_16_P18923959	10	53102371	53102430	98161	-0.14922
A_16_P02261048	10	53155144	53155203	146545	0.0491409
A_16_P18924251	10	53205624	53205683	60150	0.163205
A_16_P18924451	10	53269204	53269263	16759	0.00732808
A_16_P18924707	10	53354413	53354472	81472	0.353547
A_18_P10737949	10	53455878	53455937	2985	0.0779926
A_16_P18925133	10	53511777	53511836	85230	-0.355759
A_16_P18925286	10	53564701	53564760	98559	0.216068
A_16_P18925417	10	53609304	53609363	136625	0.141066
A_16_P18925585	10	53674102	53674161	71259	0.110018
A_16_P18925736	10	53746620	53746679	161510	-0.103722
A_16_P02262111	10	53807219	53807278	81176	-0.228153
A_16_P18926065	10	53887679	53887738	98878	0.305809
A_18_P10738965	10	53948407	53948466	141180	0.0858418
A_18_P18372364	10	54048328	54048387	58436	0.721945
A_16_P39034844	10	54116714	54116773	71020	0.180655
A_16_P39035085	10	54211745	54211804	25953	0.565542
A_16_P18927029	10	54249580	54249639	71009	-0.00770674
A_16_P39035251	10	54291979	54292038	113620	0.423131
A_16_P18927198	10	54330911	54330970	42120	0.138545
A_18_P18372782	10	54368561	54368620	40744	0.266148
A_16_P39035595	10	54422630	54422689	65901	0.493547
A_18_P10740048	10	54464242	54464301	49358	-0.398624
A_16_P56429620	10	54525856	54525915	66329	0.0426654
A_16_P02263199	10	54528291	54528350	168206	-0.0395394
A_16_P18927669	10	54529116	54529175	90193	-0.0895241
A_16_P02263203	10	54530061	54530120	86914	-0.140161
A_14_P121867	10	54531400	54531459	74448	0.288017
A_16_P18927806	10	54584573	54584632	158802	-0.373841
A_16_P18927947	10	54654515	54654574	12689	0.265094
A_16_P02263502	10	54754746	54754805	56015	0.129431
A_16_P56430332	10	54813888	54813947	164080	0.267054
A_16_P18928419	10	54889675	54889734	78470	-0.150349
A_16_P39036743	10	54954815	54954874	157553	-0.254426
A_16_P18928713	10	55040578	55040637	165364	-0.310195
A_16_P18928824	10	55081574	55081633	87508	0.306938
A_16_P18929065	10	55186702	55186761	129758	-0.199411
A_18_P10745355	10	55281464	55281523	142895	0.376731
A_16_P02264240	10	55355871	55355930	45448	-0.225804
A_18_P10743324	10	55404176	55404235	2444	-0.0260132
A_16_P18929617	10	55450806	55450865	45655	0.220798
A_16_P39037933	10	55516193	55516252	131087	-0.285938
A_16_P32664138	10	55581248	55581307	13668	0.39668
A_16_P18930135	10	55655275	55655334	148986	0.44532
A_16_P18930292	10	55714219	55714278	8374	-0.372797
A_16_P02264893	10	55803078	55803137	45364	-0.146326
A_18_P10743543	10	55895428	55895487	136460	0.358658
A_16_P02265099	10	55954574	55954633	167209	0.262723
A_18_P10745817	10	56014937	56014996	22233	-0.397472
A_16_P18931106	10	56073480	56073539	58806	-0.227012
A_16_P18931248	10	56131681	56131740	111742	-0.166847
A_16_P18931399	10	56196387	56196446	6332	-0.177587
A_16_P18931571	10	56261358	56261417	137835	0.164239
A_16_P18931719	10	56319433	56319492	74525	-0.0462196
A_16_P18931752	10	56329864	56329923	*51488,60511,70083,144503,161302	0.576269
A_16_P18931896	10	56394543	56394602	12661	0.409523
A_16_P18932068	10	56457621	56457680	*41779,97610,103618,114538,178286	-0.129925
A_16_P18932119	10	56486116	56486175	96403	-0.0537531
A_16_P32664865	10	56560751	56560810	11792	0.366004
A_18_P10746801	10	56631560	56631619	49141	0.241419
A_16_P18932649	10	56676402	56676461	135919	0.0439218
A_16_P18932763	10	56741062	56741121	166532	0.0669888
A_16_P39041043	10	56778710	56778769	23940	0.0936924
A_16_P18932958	10	56816071	56816130	148571	0.250155
A_16_P18933021	10	56857382	56857441	47322	0.405946
A_16_P02266485	10	56896292	56896351	39995	0.312294
A_16_P18933357	10	56985103	56985162	74022	0.372121
A_18_P10745622	10	57038923	57038982	1491	0.502178
A_18_P10746379	10	57091428	57091487	116072	-0.14854
A_18_P10749199	10	57149464	57149523	151066	-0.183771
A_16_P18933851	10	57187055	57187114	60999	-0.181566
A_16_P18934011	10	57248526	57248585	15746	0.028075
A_16_P18934143	10	57303429	57303488	167484	-0.194558
A_18_P10746707	10	57368866	57368925	34547	-0.316084
A_18_P10747054	10	57426428	57426487	61882	-0.46831
A_18_P10753398	10	57478977	57479036	167526	0.112792
A_16_P02267461	10	57579329	57579388	157297	0.682791
A_16_P18934880	10	57616177	57616236	114418	0.0962027
A_16_P02267575	10	57672776	57672835	25688	-0.0943013
A_18_P10748317	10	57715210	57715269	125982	0.371319
A_16_P18935193	10	57766542	57766601	40246	0.571532
A_16_P18935331	10	57831428	57831487	79346	0.406438
A_16_P56435407	10	57932569	57932628	133611	-0.195113
A_16_P18935604	10	57981791	57981850	19608	0.225114
A_16_P18935717	10	58030354	58030413	55353	0.411231
A_16_P56435738	10	58115871	58115930	86962	0.186183
A_16_P02268223	10	58179743	58179802	79017	0.20485
A_18_P10756109	10	58228407	58228466	155856	-0.194739
A_18_P10755222	10	58319545	58319604	93211	-0.253335
A_16_P18936507	10	58374373	58374432	60062	-0.0985184
A_18_P10754219	10	58421435	58421494	107027	0.144966
A_16_P18936730	10	58490940	58490999	35223	0.31079
A_16_P39045122	10	58572992	58573051	120726	0.259717
A_18_P10752334	10	58611270	58611329	67408	-0.0312847
A_16_P18937180	10	58686086	58686145	85701	0.0896426
A_16_P39045555	10	58762731	58762790	42477	-0.403058
A_16_P18937510	10	58847166	58847225	62460	0.3034
A_16_P39045877	10	58932423	58932482	11879	-0.917749
A_18_P10753092	10	59017565	59017624	31823	0.0704883
A_16_P18938027	10	59085796	59085855	88584	0.0952438
A_16_P18938154	10	59143541	59143600	8905	-0.118501
A_16_P18938282	10	59190925	59190984	158930	0.171181
A_16_P18938357	10	59227751	59227810	35599	-0.600825
A_16_P39046630	10	59272101	59272160	56376	0.318495
A_16_P18938536	10	59326570	59326629	151654	0.22555
A_16_P02269749	10	59364871	59364930	64326	0.0120272
A_16_P02269803	10	59402556	59402615	90223	-0.0863087
A_16_P02269886	10	59456913	59456972	161261	0.178145
A_16_P18938986	10	59534224	59534283	83009	-0.285891
A_16_P18939061	10	59582257	59582316	174458	0.475621
A_18_P10759092	10	59665927	59665986	151476	0.305553
A_16_P56438693	10	59707523	59707582	153866	0.449964
A_16_P02270283	10	59767196	59767255	112093	-0.0618622
A_16_P18939653	10	59841604	59841663	119391	-0.204947
A_16_P02270461	10	59908220	59908279	107236	-0.217037
A_16_P02270557	10	59977862	59977921	36372	0.366645
A_16_P39048259	10	60031929	60031988	49845	0.319032
A_16_P18940101	10	60049174	60049233	*2111,30480,31580,51381,179738	-0.237073
A_16_P18940157	10	60075640	60075699	20791	-0.3886
A_16_P02270744	10	60117495	60117554	164003	-0.241641
A_16_P32665474	10	60146139	60146198	8714	0.165
A_16_P18940355	10	60148839	60148898	130685	0.0664939
A_16_P18940361	10	60150685	60150744	179441	-0.104719
A_16_P18940365	10	60154148	60154207	143870	0.128788
A_16_P18940371	10	60156299	60156358	165616	-0.208009
A_16_P18940437	10	60196828	60196887	20226	-0.0609679
A_18_P18394963	10	60290030	60290089	92436	-0.0240497
A_16_P02271036	10	60350591	60350650	78754	0.152706
A_16_P02271095	10	60390417	60390476	145658	-0.400808
A_16_P18941083	10	60483732	60483791	42251	-0.228178
A_16_P02271362	10	60551862	60551921	60267	-0.00751857
A_16_P18941475	10	60619952	60620011	28761	0.273434
A_16_P18941577	10	60667868	60667927	103991	0.456248
A_16_P18941744	10	60740621	60740680	116806	-0.114683
A_18_P18397501	10	60786899	60786958	43269	0.0759607
A_16_P18941997	10	60843344	60843403	57871	0.0609829
A_18_P10760090	10	60885982	60886041	138354	0.0436962
A_16_P18942323	10	60961793	60961852	159890	0.0726592
A_16_P18942551	10	61039419	61039478	36581	-0.0359643
A_16_P18942670	10	61079567	61079626	*18679,64084,91448,92099,160655	-0.129638
A_18_P18399442	10	61109049	61109108	60102	0.0736063
A_16_P02272383	10	61209416	61209475	144408	-0.13154
A_16_P56441037	10	61247994	61248053	146931	0.276723
A_18_P10760245	10	61335937	61335996	159548	0.0197145
A_16_P18943532	10	61464217	61464276	11765	0.59054
A_16_P02272792	10	61531743	61531802	12495	0.665685
A_16_P18943805	10	61587800	61587859	105560	-0.254573
A_18_P10758039	10	61643658	61643717	155899	0.029911
A_16_P02273047	10	61714283	61714342	85350	0.405709
A_16_P18944284	10	61787070	61787129	74249	0.0137712
A_16_P18944408	10	61824766	61824825	100106	0.112292
A_16_P02273356	10	61891317	61891376	137952	0.505119
A_16_P18944788	10	61955417	61955476	122686	0.119556
A_16_P02273502	10	61982380	61982439	*29800,48905,87658,116510,136795	-0.0187434
A_16_P02273624	10	62044576	62044634	63570	-0.252841
A_16_P18945339	10	62143675	62143734	54147	-0.305557
A_16_P18945588	10	62221011	62221070	32704	0.0157703
A_16_P18945790	10	62285863	62285922	161260	-0.261771
A_16_P18945961	10	62338497	62338556	145548	-0.0259327
A_16_P18946077	10	62378962	62379021	86929	-0.536462
A_16_P18946206	10	62435764	62435823	13635	0.484508
A_16_P18946313	10	62489208	62489267	145099	0.0884346
A_18_P10767026	10	62548594	62548651	70457	0.0466724
A_16_P02274631	10	62621631	62621690	155068	0.37826
A_16_P02274743	10	62674054	62674113	139252	0.0307764
A_16_P18946991	10	62732732	62732791	16216	0.259844
A_16_P39055416	10	62751931	62751990	*31010,70760,120468,148602,174610	0.188825
A_16_P18947146	10	62786828	62786887	160149	0.300882
A_16_P18947239	10	62826040	62826099	24602	0.380247
A_18_P10766800	10	62908893	62908952	68072	0.258126
A_16_P02275222	10	62956810	62956869	58802	-0.277067
A_16_P56443621	10	63022796	63022855	150807	0.260995
A_16_P18947855	10	63077520	63077579	67681	0.248412
A_18_P10767722	10	63201555	63201614	135892	-0.455186
A_18_P10765056	10	63247274	63247333	123959	0.185575
A_16_P02275670	10	63306834	63306893	45135	-0.109003
A_16_P18948453	10	63346351	63346410	159283	0.314875
A_16_P18948645	10	63413524	63413583	131228	-0.38101
A_16_P18948913	10	63507151	63507210	22525	-0.147405
A_16_P56444549	10	63564463	63564522	124649	0.325901
A_16_P18949351	10	63656529	63656588	48690	0.224362
A_16_P18949518	10	63712139	63712198	34171	-0.251059
A_16_P02276566	10	63822305	63822364	45055	-0.321859
A_16_P39058382	10	63869994	63870053	16550	0.499562
A_18_P10768403	10	63950634	63950693	89777	0.307659
A_16_P18950234	10	63989647	63989706	5250	0.215626
A_16_P18950370	10	64038758	64038817	111212	0.221405
A_16_P02276961	10	64095016	64095075	63390	0.0474899
A_16_P02276995	10	64144799	64144858	135722	-0.426539
A_16_P02277009	10	64154917	64154976	104688	-0.362915
A_16_P02277066	10	64190388	64190447	134109	-0.0478523
A_18_P10768121	10	64257126	64257185	36008	0.100764
A_16_P56445698	10	64276589	64276648	3443	0.199173
A_18_P10767579	10	64304055	64304114	179718	-0.615557
A_16_P02277252	10	64319886	64319943	117695	0.657328
A_16_P02277319	10	64353836	64353895	75475	-0.0136699
A_16_P02277425	10	64423063	64423122	4581	0.435282
A_18_P10772084	10	64454743	64454802	23357	0.330604
A_16_P18951592	10	64550246	64550305	155296	-0.277646
A_16_P18951664	10	64571978	64572037	160234	0.00353007
A_16_P32672574	10	64573698	64573745	138658	-0.0122883
A_18_P10771490	10	64574509	64574568	156086	0.293015
A_16_P32672632	10	64575960	64576019	66664	0.205139
A_16_P02277658	10	64577503	64577562	7393	0.141979
A_16_P18951718	10	64589469	64589528	71726	0.043132
A_16_P18951827	10	64630978	64631037	107082	0.183102
A_16_P02277819	10	64669613	64669672	2814	0.458233
A_18_P10771080	10	64743522	64743581	111732	-1.37983
A_16_P18952308	10	64830174	64830233	126411	0.0710202
A_16_P02278085	10	64874785	64874844	63456	0.378763
A_16_P02278202	10	64949299	64949358	6595	-0.0749839
A_14_P117959	10	65024425	65024484	154953	-0.135373
A_16_P18952918	10	65083334	65083393	73115	-0.422452
A_16_P02278494	10	65162339	65162398	149531	-0.43555
A_16_P18953213	10	65221612	65221671	61210	0.258474
A_16_P18953425	10	65314154	65314213	134147	-0.367206
A_16_P18953564	10	65364313	65364372	133810	-0.394426
A_16_P18953735	10	65427637	65427696	141531	-0.104017
A_18_P10771568	10	65471137	65471195	149365	-0.465643
A_16_P02279019	10	65528431	65528490	98073	0.260401
A_16_P18954121	10	65621077	65621136	162816	-0.0612101
A_16_P02279223	10	65690293	65690352	89310	0.385532
A_16_P39062896	10	65784589	65784648	61628	0.356774
A_16_P02279394	10	65837421	65837480	82212	0.0924424
A_18_P10772235	10	65900056	65900115	67925	-0.0669872
A_16_P39063315	10	65938074	65938133	117416	0.0839533
A_16_P02279773	10	66066801	66066860	110126	0.120117
A_16_P18955320	10	66107040	66107099	118773	-0.0673441
A_16_P18955459	10	66164859	66164918	146601	0.244149
A_16_P02280038	10	66251849	66251908	107554	0.303397
A_16_P56448778	10	66318975	66319034	60980	0.15354
A_16_P18956009	10	66411768	66411827	52864	0.265627
A_16_P39064559	10	66456772	66456831	112619	0.625389
A_16_P18956247	10	66518189	66518248	84663	0.404405
A_16_P18956515	10	66638141	66638200	103715	-0.341719
A_16_P18956676	10	66727888	66727947	83003	-0.470022
A_16_P02280713	10	66799825	66799884	146648	-0.216166
A_16_P56449723	10	66855185	66855244	96865	0.0439557
A_18_P10773226	10	66902642	66902701	47361	0.209563
A_16_P18957149	10	66985030	66985089	64931	0.422293
A_16_P56450240	10	67097338	67097397	52281	0.112042
A_16_P18957552	10	67158944	67159003	131618	0.728567
A_16_P18957680	10	67211705	67211764	3775	0.28845
A_16_P39066240	10	67252205	67252264	126876	-0.0153863
A_18_P18423286	10	67303908	67303967	60300	0.591749
A_16_P18958000	10	67373133	67373192	120077	-0.286825
A_16_P02281472	10	67429098	67429157	74999	NaN
A_16_P39066666	10	67454101	67454160	*8768,100930,137351,152788,174259	-0.153152
A_16_P18958248	10	67482043	67482102	134350	-0.0460362
A_16_P18958330	10	67518851	67518910	61108	-0.3513
A_16_P02281685	10	67569325	67569384	17039	-0.0039326
A_16_P18958745	10	67684918	67684977	164328	0.248204
A_18_P10777906	10	67758613	67758672	157832	0.0904532
A_16_P18959036	10	67805361	67805420	86696	0.581506
A_16_P39067696	10	67865256	67865315	11750	0.438597
A_16_P18959398	10	67960126	67960185	103838	0.440983
A_18_P18425150	10	68052068	68052127	145942	0.500981
A_16_P02282423	10	68072732	68072791	*37413,52483,64083,159557,165652	0.255022
A_16_P39068227	10	68100938	68100997	130240	0.146967
A_18_P10780782	10	68148858	68148917	104470	-0.296214
A_16_P56452071	10	68237581	68237640	137582	-0.316118
A_16_P39068634	10	68290259	68290318	150709	0.685684
A_18_P10780752	10	68395508	68395566	145373	0.252247
A_16_P18960482	10	68443835	68443894	89870	0.481376
A_16_P02283019	10	68516519	68516578	12953	0.09833
A_16_P18960775	10	68558600	68558659	89505	0.0974963
A_16_P18960959	10	68630245	68630304	155190	0.269536
A_18_P10784084	10	68668307	68668366	87342	-0.064411
A_16_P18961236	10	68730417	68730476	98483	0.278421
A_18_P18428759	10	68772358	68772417	115869	-0.240145
A_16_P39069885	10	68779472	68779531	*34312,99640,131501,137277,147134	0.155656
A_16_P18961588	10	68843366	68843425	98903	-0.203308
A_16_P02283705	10	68885637	68885696	55472	0.111535
A_16_P18961892	10	68956325	68956384	40189	0.0359677
A_16_P02283846	10	69002751	69002810	112361	-0.275325
A_16_P02283931	10	69067786	69067845	17261	0.115993
A_16_P56453414	10	69116440	69116499	171560	-0.399936
A_16_P18962341	10	69188940	69188999	73791	0.36817
A_16_P18962481	10	69264679	69264738	64562	-0.225917
A_16_P18962604	10	69318200	69318259	180084	0.0638395
A_18_P10782268	10	69358865	69358924	50494	0.545581
A_14_P105097	10	69408480	69408539	*48206,67190,127804,131905,142272	-0.166292
A_18_P10782979	10	69424507	69424566	70523	-0.225378
A_16_P18962844	10	69467632	69467691	21415	0.291114
A_16_P18962909	10	69523157	69523216	40	-0.0334652
A_16_P02284460	10	69569157	69569216	170900	0.291367
A_16_P18963222	10	69669089	69669148	114293	-0.154824
A_18_P10780245	10	69734496	69734555	5557	0.390447
A_16_P18963535	10	69822725	69822784	71262	-0.185195
A_16_P18963658	10	69864295	69864354	48758	0.0228211
A_16_P18963708	10	69881487	69881546	124808	-0.421238
A_16_P56454335	10	69898721	69898780	28710	-0.446461
A_16_P39072350	10	69916998	69917057	178304	0.118573
A_16_P39072384	10	69930218	69930277	144506	0.139182
A_18_P10784176	10	69959476	69959535	36864	0.0808651
A_16_P02285034	10	69990590	69990649	162996	-0.180441
A_18_P10786849	10	69990815	69990874	142602	0.351025
A_16_P32676177	10	69991063	69991107	92611	-0.428605
A_16_P32676181	10	69991234	69991278	130140	-0.348182
A_14_P130300	10	69991540	69991596	118592	0.0193011
A_18_P10781099	10	70011697	70011756	49027	0.1881
A_18_P10789512	10	70118084	70118143	138784	0.0704836
A_16_P32677480	10	70178856	70178915	127465	0.0734816
A_16_P39073069	10	70196927	70196986	179081	0.188799
A_16_P39073101	10	70209859	70209918	85144	0.153179
A_16_P18964504	10	70217499	70217558	44742	0.968006
A_16_P02285346	10	70229949	70230008	40118	0.146604
A_16_P02285364	10	70247186	70247245	124058	0.155489
A_16_P02285411	10	70303572	70303631	74286	-0.118309
A_16_P18964761	10	70351314	70351373	624	0.0855479
A_16_P02285509	10	70395958	70396017	5469	0.29124
A_16_P39073598	10	70442310	70442369	51901	0.199214
A_16_P32679000	10	70525750	70525809	145444	-0.250511
A_16_P18965260	10	70595422	70595481	162536	0.0058205
A_16_P02285760	10	70608864	70608923	42148	-0.00334943
A_16_P39073975	10	70618242	70618301	152890	-0.0706225
A_18_P18435460	10	70629098	70629157	168025	-0.134904
A_16_P39074030	10	70644090	70644149	69277	0.28311
A_16_P02285836	10	70664977	70665036	46286	-0.378848
A_16_P18965540	10	70721960	70722019	64008	0.0268906
A_18_P10786508	10	70787863	70787922	96382	-0.0411966
A_16_P39074515	10	70827644	70827703	21008	0.00329454
A_18_P10785365	10	70891823	70891882	139182	-0.231811
A_16_P18966047	10	70939507	70939566	166440	-0.511924
A_16_P02286254	10	70979567	70979626	50890	0.221363
A_16_P18966280	10	71026982	71027041	179771	-0.275156
A_18_P10786863	10	71040691	71040750	124644	-0.0101527
A_16_P02286363	10	71055850	71055907	172754	0.0946073
A_16_P56455295	10	71065107	71065166	100572	-0.262303
A_16_P02286393	10	71089662	71089721	7252	0.271924
A_16_P39075226	10	71106176	71106235	136209	0.0739291
A_16_P02286455	10	71130510	71130569	78674	0.253995
A_16_P02286477	10	71143100	71143159	167083	-0.38617
A_16_P18966637	10	71175255	71175314	2595	-0.0305137
A_16_P02286607	10	71228537	71228596	101519	-0.171476
A_16_P56455667	10	71306484	71306543	66879	0.421331
A_16_P02286746	10	71331834	71331884	1720	0.107847
A_16_P32682115	10	71332140	71332185	44429	0.0626781
A_16_P32682128	10	71332371	71332415	21601	-0.352095
A_16_P32682146	10	71332712	71332756	55646	-0.241405
A_14_P118532	10	71332953	71333003	78235	0.0886715
A_16_P02286789	10	71369506	71369565	121841	-0.249393
A_18_P10790046	10	71483717	71483776	49499	0.399335
A_16_P02287051	10	71544253	71544312	52893	-0.0197203
A_16_P02287133	10	71588347	71588406	117094	-0.158932
A_16_P02287160	10	71603713	71603772	173801	0.180526
A_16_P02287202	10	71626401	71626460	26804	0.160822
A_16_P56456415	10	71652553	71652612	147448	-0.36717
A_16_P56456427	10	71666949	71667008	106312	0.258808
A_16_P18967943	10	71686604	71686663	142933	-0.412284
A_16_P02287369	10	71713411	71713470	67325	-0.11171
A_16_P02287402	10	71727492	71727551	175011	-0.203287
A_16_P02287449	10	71794007	71794066	86512	-0.0196982
A_16_P02287557	10	71867386	71867445	179992	0.10908
A_16_P18968472	10	71913880	71913939	106180	0.147602
A_18_P10788120	10	71952418	71952477	33116	-0.0727232
A_16_P02287754	10	72011602	72011661	10916	-0.338242
A_16_P02287818	10	72063177	72063236	17299	-0.273069
A_18_P10790898	10	72177343	72177402	10086	-0.204995
A_16_P18969131	10	72193966	72194025	87596	-0.220007
A_16_P56457175	10	72195839	72195898	17194	-0.164674
A_16_P02288010	10	72197315	72197374	137825	0.0710797
A_16_P18969145	10	72198598	72198657	58981	0.406127
A_16_P18969153	10	72200683	72200738	127649	0.0753082
A_16_P18969217	10	72234522	72234581	73902	0.106162
A_16_P02288122	10	72282361	72282420	156775	0.455748
A_16_P32684886	10	72357911	72357960	109035	-0.22464
A_16_P39078457	10	72358673	72358717	23387	-0.195456
A_16_P18969530	10	72359362	72359421	90882	-0.13287
A_16_P02288244	10	72361178	72361237	131402	0.260209
A_16_P02288247	10	72362396	72362444	109992	0.0935355
A_16_P56457487	10	72375904	72375963	135104	-0.367402
A_16_P18969628	10	72437763	72437822	173734	0.0111919
A_16_P18969806	10	72500054	72500113	130577	-0.218878
A_18_P10789499	10	72564766	72564825	75059	0.572331
A_18_P10790099	10	72604929	72604988	110425	-0.622904
A_14_P125528	10	72643280	72643339	64239	-0.315468
A_16_P39079166	10	72645148	72645207	90158	0.38786
A_18_P18440635	10	72646049	72646107	146032	0.0390508
A_18_P10791055	10	72646936	72646995	8095	-0.121192
A_16_P02288633	10	72648437	72648481	104289	-0.285217
A_18_P10792581	10	72715711	72715770	60188	0.504198
A_16_P02288797	10	72751340	72751399	78696	0.105612
A_16_P18970717	10	72846995	72847054	115436	-0.46359
A_16_P02288977	10	72892744	72892803	52324	-0.228359
A_18_P10791968	10	72937874	72937933	51477	-0.484494
A_18_P10787022	10	73036865	73036924	158152	0.280487
A_16_P02289321	10	73087069	73087128	44398	0.403824
A_18_P10788018	10	73092433	73092492	69105	0.0446922
A_16_P02289349	10	73102202	73102261	99994	0.0916743
A_16_P18971436	10	73113547	73113606	27955	0.325702
A_18_P10790826	10	73120641	73120700	167623	0.00214736
A_16_P02289411	10	73141577	73141636	165561	-0.251002
A_16_P18971779	10	73247632	73247691	135760	-0.754943
A_16_P02289709	10	73324102	73324161	177452	0.144661
A_18_P18443709	10	73375107	73375166	79849	0.0296616
A_16_P02289891	10	73426703	73426762	160514	-0.385873
A_16_P18972526	10	73489415	73489474	23873	-0.0886919
A_16_P18972763	10	73564782	73564841	53034	-0.143404
A_16_P02290190	10	73576089	73576148	166293	-0.295523
A_16_P02290202	10	73582594	73582653	161664	-0.159301
A_16_P02290219	10	73591264	73591323	55363	-0.273693
A_16_P18972875	10	73600775	73600834	110078	-0.179656
A_16_P18972886	10	73606016	73606075	75333	-0.0925967
A_16_P02290256	10	73616761	73616820	47451	-0.234499
A_16_P02290315	10	73696722	73696781	146223	-0.027601
A_18_P10793180	10	73729690	73729749	102933	0.0351841
A_16_P39082186	10	73736515	73736574	55176	0.0550605
A_16_P02290366	10	73747903	73747962	136566	-0.0830217
A_16_P02290371	10	73756309	73756368	67238	0.206453
A_16_P39082245	10	73765081	73765140	65796	0.235336
A_16_P56460086	10	73806741	73806800	73895	-0.113333
A_16_P18973423	10	73858661	73858720	33397	-0.431225
A_16_P18973462	10	73873192	73873251	148125	0.0207364
A_16_P18973486	10	73885094	73885153	37219	-0.285102
A_16_P02290595	10	73905641	73905700	22416	-0.430699
A_18_P10798881	10	73935517	73935576	77756	0.338623
A_16_P18973604	10	73948188	73948247	12004	0.167588
A_16_P18973636	10	73964318	73964377	35082	-0.473526
A_16_P18973702	10	73996669	73996728	30855	-0.353023
A_16_P02290793	10	74071060	74071119	50598	-0.0991339
A_16_P18973990	10	74114999	74115058	4947	-0.0090303
A_16_P02290903	10	74139798	74139857	126961	-0.316536
A_18_P18445384	10	74207077	74207136	62070	-0.115476
A_16_P18974225	10	74232157	74232216	149786	-0.421998
A_16_P39083445	10	74267190	74267249	3629	0.378228
A_16_P18974361	10	74284842	74284901	80084	-0.185702
A_16_P18974443	10	74321183	74321242	163055	0.0418031
A_16_P18974469	10	74333704	74333763	12318	-0.269975
A_18_P10792873	10	74371828	74371887	90487	0.297234
A_16_P02291197	10	74394888	74394947	38857	0.160297
A_18_P10796227	10	74467948	74468007	169658	-0.0505101
A_16_P18974821	10	74506448	74506507	66413	-0.096312
A_16_P18974997	10	74585446	74585505	124442	-0.148954
A_16_P32690427	10	74660248	74660307	299	0.0763483
A_16_P18975245	10	74702311	74702370	49761	-0.365316
A_16_P32690774	10	74773960	74774019	171356	-0.292423
A_18_P18446677	10	74812360	74812419	76491	-0.364044
A_18_P10796640	10	74854743	74854802	54115	0.0107262
A_16_P18975585	10	74894736	74894795	127799	-0.314291
A_16_P56461330	10	74969422	74969481	163960	-0.259595
A_18_P18447407	10	75008603	75008662	137965	-0.0185437
A_18_P10793901	10	75009054	75009113	80306	0.0508715
A_14_P104427	10	75010521	75010578	44059	-0.478104
A_16_P39085046	10	75010965	75011024	48024	-0.38008
A_14_P136589	10	75011856	75011910	132403	0.0414021
A_18_P10792295	10	75058208	75058267	112121	-0.104565
A_16_P18975957	10	75096146	75096205	141816	0.00196997
A_18_P18447423	10	75141570	75141629	32096	-0.171458
A_16_P18976155	10	75196880	75196939	70354	0.166686
A_16_P18976356	10	75275179	75275238	122036	-0.0436708
A_18_P10798686	10	75319946	75320005	110437	0.380554
A_16_P18976601	10	75381667	75381726	37011	0.123801
A_18_P10797554	10	75490897	75490956	17730	0.457069
A_16_P18976968	10	75527487	75527546	179613	-0.513835
A_16_P18977293	10	75629542	75629601	158737	-0.259149
A_16_P32696104	10	75671802	75671852	102932	0.0217834
A_16_P02292763	10	75672676	75672730	107149	0.014818
A_18_P10795180	10	75673722	75673771	76353	0.0211764
A_16_P32696208	10	75674644	75674703	155886	-0.00801414
A_16_P32696258	10	75676542	75676593	37284	-0.0713105
A_16_P18977515	10	75726247	75726306	56381	-0.136978
A_16_P18977595	10	75768482	75768541	141160	0.011608
A_16_P18977623	10	75780734	75780793	106719	-0.156631
A_16_P18977662	10	75796506	75796565	166396	-0.409458
A_16_P18977684	10	75805803	75805862	87718	-0.429216
A_18_P10798790	10	75834107	75834166	150738	-0.161733
A_16_P02292978	10	75857231	75857290	45585	-0.214578
A_16_P18977844	10	75867244	75867303	58387	-0.629715
A_16_P56462153	10	75877052	75877111	104031	0.2515
A_18_P10798939	10	75909881	75909940	113582	0.518849
A_16_P39087496	10	75965591	75965650	138886	0.164221
A_16_P18978216	10	76022993	76023052	64833	-0.0308555
A_16_P18978380	10	76099253	76099312	109255	-0.0284233
A_16_P18978515	10	76168996	76169055	103650	-0.309655
A_16_P02293468	10	76227701	76227760	9757	-0.294615
A_16_P18978869	10	76337573	76337632	4707	-0.271062
A_16_P39088420	10	76402293	76402352	165155	-0.473094
A_18_P10799826	10	76500272	76500331	27633	0.17421
A_18_P10802719	10	76582749	76582808	108955	0.0699888
A_16_P18979316	10	76596837	76596896	145733	-0.5226
A_16_P02293879	10	76619987	76620046	69901	-0.0386725
A_16_P02293911	10	76643827	76643886	168986	0.240011
A_16_P18979475	10	76659486	76659545	178018	0.19595
A_18_P10799768	10	76684399	76684458	125034	0.0566085
A_16_P02294009	10	76699793	76699852	172137	-0.573125
A_16_P39089057	10	76709691	76709750	23681	-0.0668531
A_16_P18979745	10	76750332	76750391	123306	-0.354793
A_16_P18979791	10	76768800	76768859	100157	-0.261844
A_16_P18979994	10	76835032	76835087	*95628,98732,102539,104322,135935	0.285217
A_16_P56463401	10	76836856	76836915	172562	-0.497152
A_16_P18980111	10	76878545	76878604	150158	-0.285593
A_16_P18980208	10	76933143	76933202	108771	0.373961
A_16_P18980480	10	77055798	77055857	134224	-0.336373
A_16_P18980503	10	77095064	77095123	93327	0.2174
A_16_P18980832	10	77210235	77210294	99381	0.282018
A_16_P18981019	10	77272227	77272286	130074	0.251895
A_16_P18981165	10	77352571	77352630	74396	0.408165
A_16_P18981304	10	77394716	77394775	38700	0.423001
A_16_P18981500	10	77456902	77456961	68588	-0.0798846
A_18_P10802018	10	77523102	77523161	125439	0.350433
A_16_P18981861	10	77585465	77585524	13075	0.212092
A_16_P18982041	10	77648944	77649003	53797	-0.0186544
A_16_P02295655	10	77729063	77729122	125407	-0.0016716
A_16_P18982509	10	77796106	77796165	1212	0.305766
A_16_P02295877	10	77843844	77843902	75568	-0.0465692
A_16_P18982780	10	77889960	77890019	123989	-0.221322
A_16_P39092528	10	77987356	77987415	71612	0.388762
A_16_P18983131	10	78032929	78032988	135213	-0.409892
A_16_P39092801	10	78085796	78085855	11537	0.379767
A_16_P02296394	10	78168073	78168132	68360	-0.44631
A_18_P10807833	10	78256433	78256492	556	2.55507
A_16_P18983911	10	78337920	78337979	122338	0.775706
A_16_P02296677	10	78390423	78390482	28938	-0.171785
A_18_P10808799	10	78453725	78453784	39270	-0.359614
A_16_P02296826	10	78496680	78496739	11334	0.0164824
A_16_P02296844	10	78517951	78518010	*8098,16629,34766,136468,179827	-0.210755
A_16_P18984324	10	78547128	78547187	172368	-0.199309
A_16_P02297016	10	78651963	78652022	88690	-0.193191
A_16_P02297135	10	78715246	78715305	52954	0.162316
A_16_P02297229	10	78757302	78757361	123599	0.708486
A_16_P02297314	10	78797760	78797819	155230	0.309809
A_16_P18985153	10	78845705	78845764	86843	-0.218089
A_16_P18985348	10	78909986	78910045	414	0.323559
A_16_P39095154	10	79009143	79009202	96046	0.774247
A_16_P02297767	10	79047323	79047382	22954	0.327472
A_16_P02297905	10	79117234	79117293	42591	-0.144699
A_16_P02298043	10	79191986	79192045	94863	0.164528
A_16_P02298191	10	79278206	79278265	176890	0.00812505
A_18_P10806337	10	79388530	79388589	78649	0.474375
A_18_P18463569	10	79428995	79429054	104029	0.199486
A_16_P02298518	10	79476524	79476583	35973	-0.302699
A_18_P10808475	10	79536173	79536232	169257	0.321919
A_16_P18987244	10	79576985	79577044	24036	0.357134
A_18_P10811699	10	79625229	79625288	134710	0.553301
A_18_P18465669	10	79675989	79676048	53931	0.0837682
A_16_P02298881	10	79736367	79736426	8899	0.146914
A_16_P18987675	10	79744682	79744741	32748	0.570117
A_16_P32701149	10	79760682	79760741	103365	0.262254
A_16_P18987751	10	79775629	79775688	5111	0.119123
A_16_P56467385	10	79786439	79786498	167442	-0.192237
A_18_P18466567	10	79794565	79794624	56677	-0.25332
A_16_P18987811	10	79799514	79799573	143213	-0.294042
A_16_P02298998	10	79804557	79804616	4665	-0.00776896
A_16_P39097425	10	79807994	79808053	127965	0.307793
A_16_P02299005	10	79813275	79813334	3819	0.257817
A_16_P18987935	10	79847203	79847262	104724	0.297906
A_16_P18988063	10	79930116	79930175	155088	0.138558
A_16_P02299287	10	80016991	80017050	18942	0.0305019
A_16_P56468069	10	80090350	80090409	92261	-0.128499
A_16_P18988725	10	80171813	80171872	124526	0.533165
A_16_P39098524	10	80246881	80246940	179891	-0.602354
A_16_P56468566	10	80307989	80308048	47336	-0.363105
A_16_P02299864	10	80381552	80381611	101669	-1.08151
A_16_P02299988	10	80462416	80462475	92804	-0.3868
A_16_P02300078	10	80517810	80517869	167088	0.331367
A_16_P18989848	10	80597690	80597749	66021	-0.0146393
A_18_P10812602	10	80651231	80651290	38650	0.389002
A_18_P18469533	10	80754192	80754251	44808	-0.0594841
A_16_P18990468	10	80821180	80821239	95454	-0.163003
A_16_P18990745	10	80904544	80904603	57333	0.0664127
A_18_P10814530	10	80977566	80977625	40656	-0.0512322
A_16_P02301031	10	81041965	81042024	158420	-0.199015
A_16_P18991378	10	81099530	81099589	141637	0.49671
A_16_P55117104	10	81155294	81155353	55274	-0.180923
A_16_P18991727	10	81245191	81245250	97335	0.25677
A_16_P56471087	10	81315720	81315778	63735	-0.180761
A_16_P32702894	10	81316204	81316251	17273	-0.239824
A_16_P32702921	10	81316885	81316929	161214	-0.0587916
A_18_P10812470	10	81318702	81318746	71762	-0.188757
A_18_P18470571	10	81319700	81319748	71293	0.0150994
A_18_P10810188	10	81340163	81340222	93771	0.0521152
A_16_P32703032	10	81370988	81371032	111202	0.0808375
A_16_P32703082	10	81372231	81372275	5033	-0.061621
A_18_P18472177	10	81373163	81373209	50469	0.404516
A_16_P32703120	10	81373901	81373945	35538	-0.32428
A_18_P10815585	10	81374674	81374733	6711	0.19275
A_18_P10816658	10	81402510	81402569	54992	0.220837
A_16_P56470784	10	81450779	81450832	105733	-0.379071
A_18_P10815751	10	81580243	81580302	143981	0.321215
A_16_P02301424	10	81685369	81685428	81729	-0.234761
A_16_P02301482	10	81733713	81733772	117944	-0.161912
A_16_P18993574	10	81776490	81776549	14360	0.394756
A_18_P10814362	10	81820968	81821027	87552	-0.302907
A_16_P18993775	10	81873133	81873192	161029	-0.140956
A_18_P10818429	10	81915332	81915390	68066	0.355206
A_16_P18993966	10	81958681	81958740	90629	0.51095
A_16_P18994134	10	82021646	82021705	129851	0.188209
A_16_P39103937	10	82031631	82031690	57221	0.387182
A_16_P02301760	10	82035503	82035559	176231	0.327577
A_16_P02301768	10	82038849	82038908	169525	-0.00770157
A_16_P18994195	10	82041568	82041626	61683	-0.255479
A_16_P39103995	10	82046148	82046207	71379	-0.480842
A_16_P18994276	10	82086987	82087046	10024	0.0607706
A_16_P56472598	10	82211875	82211934	91199	0.459728
A_16_P18994816	10	82306815	82306874	68511	0.0482689
A_16_P18995023	10	82404936	82404995	118825	0.43755
A_16_P56473020	10	82451724	82451783	94206	-0.335537
A_16_P39105099	10	82514896	82514955	80883	0.0694902
A_18_P10817099	10	82558944	82559003	172086	-0.0767688
A_18_P10820648	10	82622065	82622124	131768	-0.364553
A_16_P56473461	10	82668806	82668865	98662	-0.421871
A_16_P18995611	10	82718756	82718815	76862	0.693719
A_16_P18995723	10	82775065	82775124	144342	0.615903
A_16_P02302740	10	82860481	82860540	28556	0.0918704
A_16_P56473995	10	82932831	82932890	159148	-0.125565
A_16_P02302919	10	83001189	83001248	18022	0.607414
A_16_P18996231	10	83060752	83060811	47691	0.44868
A_18_P10821406	10	83122445	83122504	165575	0.559889
A_16_P39106241	10	83167989	83168048	73384	-0.137649
A_18_P10819307	10	83278038	83278097	35110	0.376613
A_16_P56474821	10	83327535	83327594	160827	0.483551
A_16_P18996866	10	83433195	83433254	155641	0.00320516
A_16_P18996951	10	83485997	83486056	32132	0.300597
A_18_P10819559	10	83552580	83552639	49858	-0.17981
A_16_P18997197	10	83600218	83600277	47164	0.414178
A_16_P02303589	10	83638495	83638554	159118	-0.0727759
A_16_P18997516	10	83719119	83719178	76340	0.306314
A_16_P18997711	10	83799069	83799128	9516	0.706465
A_16_P18997896	10	83878607	83878665	113804	-0.198994
A_18_P18479963	10	83934115	83934174	16642	0.468887
A_16_P56476012	10	84012900	84012959	97204	-0.446886
A_16_P18998520	10	84098620	84098679	17212	-0.41286
A_16_P18998623	10	84137675	84137734	145639	0.270917
A_18_P10823222	10	84181577	84181636	153958	-0.237772
A_16_P02304570	10	84232776	84232835	67762	-0.229234
A_16_P02304634	10	84270008	84270067	81980	-0.465995
A_16_P56476482	10	84325725	84325784	30229	-0.21761
A_16_P18999385	10	84433985	84434044	65705	0.292735
A_16_P56476694	10	84471827	84471886	118370	-0.253722
A_16_P18999633	10	84518336	84518395	165463	0.283414
A_18_P10822546	10	84588649	84588708	180753	0.00307512
A_16_P56476955	10	84643522	84643581	43465	-0.292151
A_16_P39109907	10	84693211	84693270	156427	-0.113339
A_16_P56477168	10	84742832	84742891	85565	0.16981
A_18_P10821762	10	84783369	84783427	135828	0.426853
A_16_P02305535	10	84835177	84835236	29889	-0.437243
A_18_P10821982	10	84922435	84922494	123220	0.354197
A_18_P10824821	10	84973951	84974010	53890	0.302373
A_18_P10826079	10	85035004	85035063	6921	0.183017
A_16_P19000932	10	85091232	85091291	25541	-0.298816
A_16_P19001023	10	85140044	85140103	117355	0.424112
A_16_P02305921	10	85221343	85221402	25314	-0.303654
A_18_P10827329	10	85283970	85284029	166057	0.328775
A_16_P19001405	10	85366643	85366702	172094	0.483107
A_16_P39111371	10	85435685	85435744	119444	0.268643
A_16_P02306232	10	85484389	85484448	3317	0.422314
A_16_P56478990	10	85563820	85563879	162537	-0.406344
A_18_P10823936	10	85632291	85632350	172115	0.335256
A_16_P02306433	10	85682516	85682575	96295	-0.294039
A_18_P10827855	10	85738051	85738110	42230	0.00212363
A_16_P19002322	10	85806428	85806487	80692	0.166844
A_16_P02306686	10	85857846	85857905	108444	0.226439
A_16_P19002515	10	85908978	85909037	40407	0.165455
A_18_P10825517	10	85949005	85949064	3975	0.657365
A_16_P56479756	10	85960952	85961011	55331	0.529682
A_16_P02306818	10	85964676	85964735	4460	0.497275
A_18_P10826757	10	85968342	85968401	120333	0.43638
A_16_P56479772	10	85972589	85972648	2437	0.148229
A_18_P10825483	10	85978432	85978491	137389	0.246472
A_18_P10826021	10	85988577	85988636	62235	0.480432
A_16_P56479809	10	86006725	86006784	135975	-0.158657
A_16_P19002811	10	86010316	86010369	69855	0.352992
A_14_P125371	10	86012845	86012903	12108	-0.218368
A_18_P10826987	10	86015248	86015307	137942	0.483111
A_16_P19002831	10	86017802	86017859	138671	0.105376
A_18_P10828378	10	86029198	86029257	178027	-0.209265
A_16_P02306980	10	86077096	86077155	111297	-0.0372777
A_18_P10826759	10	86116009	86116068	49780	-0.469435
A_18_P10825635	10	86166417	86166476	172648	0.456578
A_16_P19003309	10	86242434	86242493	130780	-0.287094
A_16_P39113338	10	86311235	86311294	118310	0.101546
A_16_P02307408	10	86426774	86426833	161437	0.303034
A_16_P39113701	10	86481348	86481407	88868	0.258609
A_16_P02307530	10	86556814	86556873	129082	-0.618529
A_16_P19004051	10	86633866	86633925	10766	0.333058
A_16_P19004152	10	86685248	86685307	39305	-0.480448
A_16_P19004265	10	86727201	86727260	68560	0.349452
A_16_P39114305	10	86802718	86802777	142242	0.162184
A_16_P02307933	10	86874414	86874473	124790	-0.456368
A_16_P02308028	10	86942772	86942831	63916	-0.491708
A_18_P10830956	10	87009222	87009281	106554	0.326534
A_18_P10826122	10	87065182	87065241	19590	0.231648
A_16_P56481866	10	87110557	87110616	146457	0.00941806
A_16_P19005169	10	87179205	87179264	69243	-0.253827
A_16_P19005355	10	87268974	87269033	134300	0.12213
A_16_P19005454	10	87315986	87316045	145744	-0.395617
A_16_P02308552	10	87385143	87385202	120548	0.0236306
A_16_P02308668	10	87450570	87450629	58511	0.121231
A_16_P02308707	10	87491139	87491198	118805	0.00695199
A_16_P19005976	10	87537400	87537459	37903	-0.474648
A_16_P19006068	10	87585390	87585449	48091	0.149758
A_16_P39116058	10	87644821	87644880	4143	0.241931
A_16_P19006303	10	87697715	87697774	67624	-0.296762
A_16_P02309012	10	87734873	87734932	41655	0.0427339
A_16_P19006520	10	87785842	87785901	69013	0.232132
A_16_P19006640	10	87831326	87831385	83448	0.400341
A_16_P19006740	10	87880371	87880430	99173	-0.0979644
A_16_P19007031	10	87976137	87976196	60883	0.190708
A_16_P19007198	10	88029747	88029806	120619	-0.0978218
A_18_P10828817	10	88087203	88087262	113254	0.0807062
A_16_P39117409	10	88150331	88150390	104701	0.320103
A_16_P32707886	10	88232111	88232170	98560	-0.492401
A_16_P39117666	10	88271940	88271999	48635	-0.165244
A_16_P19007856	10	88334471	88334530	7085	-0.186978
A_16_P56484191	10	88380850	88380909	43434	0.0934734
A_18_P10833372	10	88437146	88437205	104571	0.0818629
A_16_P02310029	10	88448526	88448585	123512	0.453656
A_16_P02310059	10	88461907	88461966	151475	0.455244
A_16_P56484328	10	88477594	88477653	47581	-0.14125
A_16_P02310101	10	88487189	88487248	170114	-0.61589
A_18_P10830191	10	88518406	88518465	128121	-0.755795
A_16_P02310185	10	88547275	88547334	46913	0.560919
A_16_P39118336	10	88562191	88562250	72540	-0.336489
A_16_P19008438	10	88588266	88588325	121823	-0.212677
A_16_P02310260	10	88609257	88609316	118540	-0.230605
A_16_P19008520	10	88625362	88625421	122628	0.101361
A_16_P56484612	10	88654727	88654786	26354	0.0154767
A_18_P10834703	10	88678819	88678878	165306	0.289857
A_16_P56484693	10	88692044	88692103	106203	0.075079
A_16_P02310421	10	88734088	88734147	177808	-0.0146153
A_16_P56484824	10	88805797	88805856	168485	-0.195593
A_16_P39118917	10	88815522	88815581	45899	-0.216297
A_18_P18496982	10	88822577	88822636	114782	0.206573
A_18_P10829204	10	88827976	88828035	122954	-0.378584
A_16_P02310477	10	88842646	88842705	31169	-0.0617372
A_18_P10835662	10	88853578	88853637	161410	0.00135568
A_16_P19009085	10	88868493	88868552	129265	-0.0511116
A_18_P10833486	10	88913208	88913267	146517	0.184645
A_18_P10834605	10	88960132	88960186	3289	-0.334456
A_18_P10836129	10	89090515	89090574	163067	-0.250254
A_18_P10834959	10	89184462	89184521	8463	-0.670724
A_16_P19010027	10	89267603	89267662	66300	0.0496536
A_16_P19010041	10	89272424	89272483	31232	-0.39614
A_16_P19010057	10	89280305	89280364	71647	-0.156129
A_16_P02310590	10	89294966	89295025	45856	0.0726988
A_16_P56485536	10	89307741	89307800	62788	-0.29295
A_16_P39120211	10	89348185	89348244	77491	-0.144415
A_16_P19010260	10	89402995	89403054	55238	-0.069972
A_16_P56485765	10	89423485	89423544	81589	-0.323635
A_16_P39120395	10	89437172	89437231	34086	-0.398006
A_18_P18499017	10	89452630	89452689	31462	-0.0461714
A_16_P19010437	10	89466149	89466208	144520	-0.0989611
A_16_P19010512	10	89488862	89488921	110378	-0.20609
A_16_P19010548	10	89507277	89507336	10475	0.09428
A_16_P19010601	10	89525051	89525110	121556	0.135962
A_16_P19010723	10	89576657	89576716	80890	0.0725921
A_16_P19010807	10	89619169	89619228	97565	0.0477958
A_16_P39120877	10	89620563	89620622	100009	-0.277621
A_18_P10833906	10	89621065	89621124	65097	-0.047002
A_16_P02311028	10	89622025	89622069	46601	-0.304274
A_16_P39120884	10	89622663	89622714	176860	0.172982
A_16_P39120893	10	89625080	89625139	14963	0.0943782
A_16_P39120944	10	89640098	89640157	49410	-0.189974
A_16_P19010938	10	89676682	89676741	56261	-0.131213
A_16_P19010968	10	89689996	89690055	14573	-0.608373
A_16_P19010998	10	89700306	89700365	137555	-0.171286
A_18_P10834928	10	89731199	89731258	58138	-0.276648
A_16_P19011157	10	89761762	89761821	178199	-0.105323
A_16_P19011266	10	89806523	89806582	72143	0.0279421
A_16_P19011387	10	89851273	89851332	53149	-0.18725
A_16_P02311484	10	89922387	89922446	1953	0.0709235
A_16_P56486623	10	89988445	89988504	109338	0.132086
A_16_P02311750	10	90077202	90077261	73732	0.183293
A_16_P56486895	10	90147797	90147856	116809	-0.577081
A_16_P19012290	10	90198865	90198924	87630	0.0223284
A_16_P39122494	10	90254740	90254799	169610	0.0391019
A_16_P19012569	10	90299156	90299215	140169	0.065967
A_16_P19012741	10	90356770	90356829	174405	-0.461649
A_16_P19012820	10	90401887	90401946	167003	0.428722
A_18_P10838371	10	90462867	90462926	62429	-0.342973
A_16_P56487515	10	90511546	90511603	116961	0.0817968
A_16_P32712874	10	90521269	90521328	106938	-0.0112118
A_16_P39123233	10	90524400	90524459	170149	-0.453768
A_16_P32712964	10	90530664	90530723	138898	-0.362657
A_16_P39123260	10	90533060	90533119	130452	-0.154622
A_16_P39123273	10	90536706	90536765	84841	-0.0344908
A_16_P02312543	10	90579138	90579197	106159	-0.0805623
A_16_P19013561	10	90664898	90664957	91413	-0.128354
A_16_P02312763	10	90699560	90699619	154563	0.0401234
A_16_P19013699	10	90707650	90707709	145070	-0.392406
A_16_P19013741	10	90720480	90720539	123455	-0.255917
A_16_P19013801	10	90738529	90738588	159248	-0.474128
A_16_P02312858	10	90749603	90749662	65880	-0.439439
A_16_P02312870	10	90755051	90755110	49566	-0.134402
A_16_P39124002	10	90759380	90759439	120208	-0.0328357
A_16_P19013886	10	90763805	90763864	77304	-0.148162
A_18_P10840904	10	90770208	90770267	107053	-0.0856868
A_16_P19013924	10	90774867	90774926	145302	-0.17564
A_16_P19014014	10	90815918	90815977	63060	-0.0550292
A_16_P56488040	10	90883874	90883933	106000	-0.17826
A_16_P02313160	10	90961466	90961525	161903	-0.0626803
A_16_P39124526	10	90974871	90974930	91428	-0.0898565
A_16_P19014421	10	90986386	90986445	40157	-0.0218294
A_16_P02313224	10	90992568	90992627	126375	-0.271672
A_16_P02313234	10	90999887	90999946	179576	0.394128
A_16_P19014486	10	91010550	91010609	92874	0.104791
A_16_P19014549	10	91043310	91043369	88707	-0.107742
A_16_P02313381	10	91127945	91128004	177380	-0.138458
A_16_P32715515	10	91180089	91180148	137968	-0.26469
A_16_P19014888	10	91199249	91199308	44765	0.197544
A_16_P19014912	10	91214203	91214262	44872	-0.495547
A_16_P19014958	10	91229814	91229873	87778	-0.217281
A_16_P02313557	10	91243169	91243228	32814	-0.287369
A_16_P19015044	10	91263839	91263898	156754	-0.447838
A_18_P18505477	10	91293863	91293922	76641	0.121634
A_16_P02313643	10	91308967	91309026	47359	0.203138
A_18_P10844559	10	91356972	91357031	169117	-0.26719
A_18_P10843915	10	91418116	91418175	36021	-0.204663
A_16_P39125782	10	91492463	91492522	97579	-0.381176
A_16_P19015761	10	91567528	91567587	42104	-0.0430776
A_16_P02314083	10	91626609	91626668	108133	-0.391686
A_16_P19015996	10	91679236	91679295	108523	0.353552
A_16_P19016201	10	91779698	91779757	175914	-0.5456
A_18_P18507827	10	91860336	91860395	171996	0.437344
A_16_P19016409	10	91907036	91907095	108831	0.192202
A_16_P19016604	10	91979693	91979752	72723	0.101334
A_16_P19016715	10	92037074	92037133	13448	-0.197018
A_16_P19016829	10	92095431	92095490	59477	-0.309293
A_16_P02314682	10	92139222	92139281	162031	0.0208632
A_16_P19017048	10	92191579	92191638	168844	0.37033
A_16_P19017170	10	92264054	92264113	14356	0.0972359
A_16_P19017235	10	92313149	92313208	42518	-0.499644
A_16_P19017316	10	92352920	92352979	109082	-0.123935
A_16_P02314972	10	92402381	92402440	99577	-0.079068
A_16_P19017487	10	92439661	92439720	23638	0.217538
A_16_P19017579	10	92480156	92480215	19604	0.12256
A_16_P19017736	10	92548124	92548183	164156	-0.488796
A_16_P56491267	10	92597838	92597897	3760	0.166547
A_16_P02315301	10	92667535	92667594	160846	0.196738
A_16_P02315410	10	92748093	92748152	50623	0.601475
A_18_P10847076	10	92817294	92817353	152834	0.417434
A_16_P02315555	10	92855758	92855817	117244	-0.225292
A_16_P02315645	10	92921266	92921325	84603	-0.0601991
A_16_P56492030	10	92997578	92997637	63626	0.0311748
A_16_P02315834	10	93045812	93045871	170367	0.167082
A_16_P02315921	10	93112623	93112682	160879	-0.0535915
A_16_P02315970	10	93155355	93155414	117654	-0.308113
A_16_P19019226	10	93193654	93193713	29642	0.297044
A_18_P18510327	10	93248631	93248690	134356	-0.353489
A_18_P10849213	10	93333478	93333537	151797	0.0712606
A_16_P32718863	10	93388773	93388832	134869	-0.867243
A_18_P10845512	10	93467636	93467695	128606	-0.0213545
A_18_P10844933	10	93517768	93517827	16820	0.116771
A_16_P02316580	10	93626821	93626880	138236	0.274578
A_14_P114188	10	93702179	93702238	146165	0.165036
A_16_P19020415	10	93742796	93742855	27574	-0.138839
A_16_P19020618	10	93831958	93832017	58451	0.234177
A_16_P19020841	10	93912819	93912878	173357	-0.15683
A_16_P56493341	10	93986422	93986481	6312	-0.0753402
A_16_P19021277	10	94094080	94094139	16919	0.332059
A_16_P19021348	10	94138397	94138456	174719	0.155203
A_16_P19021511	10	94241885	94241944	159617	-0.0160732
A_16_P19021607	10	94282024	94282083	157205	0.443243
A_16_P39132050	10	94321690	94321749	55447	-0.217719
A_18_P10850457	10	94353750	94353807	46565	-0.530104
A_16_P19021755	10	94364067	94364126	84359	-0.3131
A_16_P02317510	10	94373251	94373310	70002	-0.395451
A_16_P19021793	10	94383351	94383410	91451	-0.0568002
A_16_P39132230	10	94403676	94403735	54132	-0.210199
A_16_P32722037	10	94414210	94414269	95385	-0.415092
A_16_P19021884	10	94427698	94427757	179368	0.0467363
A_18_P10850263	10	94467829	94467888	59295	-0.00932464
A_16_P19022175	10	94570903	94570962	157295	0.234154
A_16_P19022302	10	94633099	94633158	109583	0.121747
A_16_P56494175	10	94684285	94684344	141947	-0.226565
A_16_P19022525	10	94725611	94725670	162350	-0.390024
A_16_P19022642	10	94767480	94767539	10128	-0.199749
A_16_P02318090	10	94822155	94822209	21477	-0.176659
A_16_P32722903	10	94823353	94823412	53636	0.164614
A_14_P133235	10	94824637	94824693	107206	0.0118239
A_16_P02318100	10	94827335	94827394	142675	0.0855412
A_16_P02318103	10	94828428	94828472	55205	-0.205164
A_16_P02318143	10	94855338	94855397	*23933,35464,39136,40528,69322	-0.259185
A_16_P02318152	10	94872513	94872572	131562	0.162948
A_16_P19023012	10	94918070	94918129	90853	0.326377
A_16_P02318300	10	94975905	94975964	151059	0.480817
A_16_P39133695	10	95029033	95029092	92470	-0.154941
A_16_P19023365	10	95072658	95072717	67405	0.63573
A_18_P10850026	10	95147507	95147566	25300	-0.0185836
A_16_P19023760	10	95204713	95204772	11125	0.124455
A_16_P02318741	10	95267320	95267379	140779	-0.116225
A_16_P02318811	10	95327264	95327323	95457	0.235835
A_18_P18518422	10	95333339	95333398	124499	0.60058
A_16_P02318841	10	95341841	95341900	98621	0.0570811
A_16_P02318849	10	95346599	95346658	89935	-0.0495611
A_16_P19024109	10	95349779	95349838	12936	-0.231006
A_16_P32724511	10	95351800	95351859	176256	-0.0626215
A_16_P19024118	10	95352892	95352951	98509	-0.0583731
A_16_P02318864	10	95354977	95355036	116931	0.101355
A_16_P39134618	10	95358279	95358338	55752	-0.256432
A_16_P39134623	10	95359503	95359562	93254	0.120007
A_16_P19024167	10	95368696	95368755	59130	0.198621
A_16_P32724626	10	95380322	95380381	124546	-0.29525
A_18_P10849498	10	95398339	95398398	115899	0.45793
A_16_P19024279	10	95408016	95408075	98971	0.280037
A_16_P02318975	10	95416061	95416120	37923	0.0120215
A_16_P32724952	10	95425220	95425279	157308	0.156706
A_16_P19024436	10	95463244	95463303	180123	0.152616
A_16_P19024514	10	95507044	95507103	20261	-0.0547645
A_18_P10850605	10	95521101	95521160	77012	0.412609
A_18_P10850530	10	95527373	95527432	58645	-0.0743045
A_18_P10846497	10	95540707	95540766	96559	-0.303446
A_16_P02319196	10	95550813	95550872	167473	-0.198198
A_16_P32725447	10	95557632	95557691	116121	0.0467116
A_16_P19024794	10	95618550	95618609	177605	-0.06579
A_18_P10852864	10	95657152	95657211	30786	-0.0154925
A_16_P19025001	10	95717094	95717153	47594	0.0885363
A_16_P02319438	10	95754689	95754748	141323	-0.00143708
A_16_P02319480	10	95782980	95783039	163855	-0.248513
A_18_P10853908	10	95802748	95802807	119650	-0.0647613
A_16_P19025280	10	95834431	95834490	57831	0.473128
A_18_P18520313	10	95895039	95895098	8877	-0.228543
A_18_P10852824	10	95918092	95918151	136760	0.142888
A_16_P02319812	10	95981566	95981625	138183	-0.182467
A_16_P19025730	10	95995980	95996039	35760	-0.311115
A_16_P19025834	10	96032959	96033018	120916	0.266496
A_18_P18521530	10	96081419	96081478	78067	-0.224272
A_16_P19026086	10	96121687	96121746	87080	-0.00191355
A_16_P19026137	10	96161314	96161373	36478	-0.201829
A_16_P19026284	10	96236445	96236504	30325	0.289484
A_16_P19026369	10	96292445	96292504	76301	0.139591
A_18_P18522099	10	96309548	96309607	166278	0.347764
A_16_P56496367	10	96316819	96316878	7270	0.302303
A_16_P19026454	10	96331233	96331292	19341	0.160103
A_16_P39137100	10	96342986	96343045	15382	0.0392145
A_18_P10853920	10	96354315	96354374	83203	-0.0378438
A_16_P39137209	10	96383288	96383347	13655	0.229313
A_16_P19026640	10	96448728	96448787	165846	-0.288453
A_16_P19026682	10	96488443	96488502	57240	-0.429147
A_16_P02320440	10	96523214	96523273	110152	0.318058
A_16_P32728258	10	96540444	96540503	154575	-0.0829679
A_14_P133020	10	96565541	96565600	116913	0.286924
A_18_P18521102	10	96581307	96581366	79195	-0.413352
A_16_P19026769	10	96602801	96602860	132167	0.0976671
A_18_P10854905	10	96634028	96634087	96833	0.439391
A_16_P19026851	10	96683420	96683479	22781	-0.347107
A_16_P32728478	10	96702831	96702890	155752	-0.0596488
A_18_P10856055	10	96714547	96714606	175526	0.0498222
A_16_P56496938	10	96722695	96722754	82096	-0.394096
A_16_P19026904	10	96734500	96734559	116142	-0.58361
A_16_P56496987	10	96744702	96744761	17642	0.532974
A_16_P39137596	10	96759173	96759232	13161	-0.204731
A_16_P02320559	10	96798403	96798461	50331	0.242508
A_16_P19026996	10	96806433	96806492	139932	0.107791
A_16_P39137661	10	96817705	96817764	79532	0.186268
A_16_P39137675	10	96826129	96826188	145934	-0.0355835
A_16_P32728875	10	96828902	96828961	39041	0.177363
A_16_P39137715	10	96864514	96864573	112605	-0.259597
A_16_P56497353	10	96905082	96905141	88116	0.294333
A_16_P02320644	10	96951847	96951906	85496	-0.0196863
A_16_P19027315	10	97027604	97027663	124305	0.0174606
A_18_P10853457	10	97078030	97078089	85692	0.309703
A_16_P02320942	10	97132373	97132432	34978	-0.319264
A_16_P19027750	10	97173380	97173439	136478	-0.172666
A_16_P02321133	10	97230835	97230894	26013	-0.164261
A_16_P19028086	10	97282950	97283009	44514	-0.328811
A_16_P02321329	10	97348675	97348734	68647	-0.435065
A_16_P19028309	10	97372917	97372976	35101	-0.0082729
A_16_P39139098	10	97388876	97388935	51143	0.0138375
A_16_P19028376	10	97398526	97398585	168588	-0.121486
A_16_P56497992	10	97404758	97404817	13131	0.267486
A_16_P19028406	10	97415584	97415643	38654	0.542194
A_16_P19028435	10	97424001	97424060	136547	-0.112788
A_16_P19028455	10	97434377	97434436	180650	-0.223788
A_16_P02321449	10	97437811	97437870	145231	-0.192551
A_18_P18524867	10	97442272	97442331	169097	0.276388
A_16_P19028508	10	97451237	97451296	87445	0.192586
A_16_P19028556	10	97489556	97489615	94530	-0.0921436
A_16_P39139375	10	97514364	97514423	6617	0.172283
A_16_P19028674	10	97546411	97546470	129860	0.28124
A_16_P19028709	10	97574828	97574887	79721	-0.135553
A_16_P02321611	10	97584385	97584444	6740	-0.0205038
A_16_P02321635	10	97602606	97602665	29231	0.20858
A_16_P32731332	10	97631676	97631735	101689	-0.474515
A_16_P56498370	10	97648996	97649055	5579	-0.658471
A_16_P19029071	10	97731340	97731399	46296	-0.200367
A_16_P02321893	10	97779546	97779605	60013	0.101911
A_16_P19029309	10	97825557	97825616	119308	0.00933
A_18_P10858023	10	97914353	97914412	99677	-0.0007792
A_16_P19029585	10	97955982	97956041	28627	-0.158018
A_18_P10856544	10	97966464	97966523	165968	-0.40308
A_18_P10855087	10	97976330	97976389	179220	0.145935
A_18_P10857902	10	97991808	97991867	82256	-0.00348263
A_16_P19029726	10	98004124	98004183	123218	0.226718
A_18_P10855491	10	98028179	98028236	136133	-0.226493
A_16_P19029857	10	98048397	98048456	108469	-0.071827
A_16_P02322355	10	98086839	98086898	161169	0.199795
A_16_P19030073	10	98122105	98122164	*21533,21965,94727,101452,135489	-0.103741
A_16_P39140940	10	98126652	98126711	73275	-0.06801
A_16_P19030238	10	98175533	98175592	34036	-0.0347626
A_16_P02322575	10	98212672	98212731	113048	0.139533
A_16_P19030480	10	98268371	98268430	129325	-0.331044
A_18_P10856253	10	98308926	98308985	34006	0.0110233
A_18_P10858219	10	98359455	98359514	70921	0.0975029
A_16_P02322932	10	98416291	98416350	117397	0.124419
A_16_P02323011	10	98463425	98463484	114559	-0.0951532
A_16_P39142024	10	98500653	98500712	174286	0.0551843
A_16_P19031202	10	98549175	98549234	57659	-0.25953
A_16_P39142289	10	98644785	98644844	*31582,38043,72230,90562,135218	-0.38563
A_16_P19031422	10	98662455	98662514	40558	0.126994
A_18_P10861626	10	98754496	98754555	6048	-0.200715
A_16_P02323522	10	98841976	98842035	40068	0.220788
A_16_P19032129	10	98904189	98904248	36730	0.0593127
A_16_P39143221	10	98957116	98957175	2287	0.137132
A_16_P19032448	10	99038573	99038632	85874	-0.278749
A_16_P02323871	10	99083591	99083650	52780	-0.0951514
A_16_P02323956	10	99141738	99141797	11831	-0.161939
A_16_P19032819	10	99196035	99196094	71037	-0.0260044
A_16_P19032994	10	99261869	99261928	100122	-0.22371
A_16_P19033135	10	99313227	99313286	13413	-0.139203
A_16_P02324238	10	99344347	99344406	150763	-0.186542
A_16_P19033222	10	99352388	99352447	27969	-0.325635
A_16_P56500463	10	99357762	99357821	38075	0.0303671
A_18_P10861801	10	99367713	99367772	65826	0.0997173
A_18_P10860540	10	99372384	99372443	169807	-0.0825505
A_16_P02324324	10	99412362	99412421	12169	0.351175
A_16_P02324377	10	99447580	99447639	33761	0.35492
A_16_P56500629	10	99499302	99499361	11371	-0.115583
A_16_P19033549	10	99503833	99503892	81718	-0.202662
A_16_P19033558	10	99508562	99508621	28300	-0.342624
A_16_P02324445	10	99512125	99512184	179795	0.332878
A_16_P32739598	10	99520576	99520635	79941	-0.223513
A_16_P02324516	10	99558169	99558228	19592	0.37724
A_16_P02324600	10	99623302	99623361	121588	-0.236696
A_16_P02324729	10	99693982	99694041	37505	-0.151766
A_18_P10860375	10	99765779	99765838	115742	0.313287
A_16_P02324921	10	99806974	99807033	150349	0.50789
A_16_P56501236	10	99852892	99852951	78989	-0.00655682
A_16_P19034611	10	99895278	99895337	62338	0.20935
A_16_P19034759	10	99970823	99970882	1261	-0.255093
A_16_P56501532	10	100031844	100031903	66018	0.305652
A_16_P56501706	10	100115983	100116042	80124	-0.0317434
A_16_P19035271	10	100164323	100164382	105549	0.369612
A_16_P02325463	10	100175955	100176014	169417	0.563814
A_16_P02325477	10	100181799	100181858	98950	-0.0126108
A_16_P19035335	10	100186249	100186308	114454	0.606395
A_16_P02325497	10	100194446	100194505	77134	-0.267204
A_16_P02325504	10	100204040	100204099	129315	-0.116765
A_16_P19035436	10	100225610	100225669	119725	-0.0147235
A_16_P39146844	10	100315515	100315574	42862	0.137274
A_16_P32741691	10	100374575	100374634	171296	0.390608
A_16_P56502298	10	100470596	100470655	150396	-0.200651
A_16_P19036137	10	100572934	100572993	37920	0.531822
A_16_P19036302	10	100645908	100645967	93803	-0.220962
A_16_P55125634	10	100689018	100689077	57574	-0.178734
A_16_P19036587	10	100800415	100800474	101528	0.137384
A_16_P02326264	10	100868335	100868394	109552	0.2873
A_16_P19036789	10	100960668	100960727	67852	-0.383217
A_16_P19036932	10	101040213	101040272	117646	-0.322277
A_18_P10865872	10	101094944	101095003	179111	0.14323
A_16_P02326541	10	101146389	101146448	38312	0.464988
A_16_P19037208	10	101160835	101160894	53051	0.012296
A_16_P02326581	10	101166165	101166224	10281	0.0923609
A_16_P39148470	10	101178695	101178754	91056	0.183756
A_16_P56503488	10	101183843	101183902	144979	-0.336017
A_16_P02326609	10	101189649	101189708	142007	-0.341078
A_16_P02326640	10	101206545	101206604	128420	0.344064
A_16_P02326695	10	101247461	101247520	158639	-0.0245085
A_16_P19037516	10	101288639	101288698	49808	-0.131375
[truncated: 807 more rows]

## Sheet: Figure 2c ABRAXAS1 CGH clone 2
Probe Name	Chromosome	Probe Start	Probe End	FeatureNumber	Log2 ratio
A_16_P56356189	10	102539	102598	54472	0.218365
A_16_P02196423	10	136361	136420	38685	-0.151156
A_16_P18804853	10	162490	162549	36798	0.236536
A_18_P18190853	10	193492	193551	165515	-0.0963124
A_16_P18804965	10	213451	213510	100909	-0.192743
A_16_P18805052	10	248464	248523	94225	0.277663
A_16_P18805092	10	262326	262385	176563	-0.0698395
A_18_P10601210	10	280450	280509	58586	-0.141251
A_16_P18805251	10	314639	314698	64573	0.305437
A_18_P10596624	10	354468	354527	42111	-0.27614
A_16_P18805447	10	378399	378458	34040	0.0298867
A_16_P18805544	10	412075	412134	56480	-0.0763327
A_16_P18805702	10	463007	463066	36569	0.000517078
A_18_P10598967	10	498108	498167	154185	-0.0972108
A_16_P38911004	10	530151	530210	174669	0.0103371
A_18_P10599217	10	556875	556934	42956	0.136097
A_16_P18806075	10	596475	596534	100725	0.126567
A_16_P18806242	10	647277	647336	177944	0.566426
A_16_P56356741	10	674318	674377	22433	0.145635
A_18_P10598376	10	699521	699580	6281	0.0484056
A_16_P18806496	10	728425	728484	48525	0.413458
A_16_P56356841	10	775244	775303	15118	0.182636
A_16_P18806668	10	804232	804291	134282	-0.172645
A_16_P02197547	10	837987	838046	121021	-0.125906
A_16_P02197609	10	873834	873893	7562	0.0726769
A_16_P18806980	10	931800	931859	122454	0.269864
A_16_P02197710	10	952674	952733	64600	0.0172607
A_16_P38912217	10	972595	972654	93608	-0.0651354
A_16_P02197835	10	1041876	1041935	26421	-0.176894
A_16_P32596565	10	1088683	1088742	2914	-0.443619
A_16_P18807432	10	1121500	1121559	46648	0.298545
A_16_P18807576	10	1168803	1168862	136380	-0.375099
A_16_P18807697	10	1214216	1214275	47500	-0.001426
A_16_P18807796	10	1243520	1243579	30408	0.140424
A_16_P18807927	10	1290718	1290777	8846	-0.22814
A_16_P02198292	10	1326962	1327021	15025	-0.248191
A_16_P02198331	10	1352211	1352270	114443	0.296548
A_16_P18808168	10	1379982	1380041	137301	0.278095
A_16_P02198453	10	1425818	1425877	151257	-0.315905
A_16_P02198556	10	1490263	1490322	32286	0.0566398
A_16_P02198620	10	1531338	1531397	71674	-0.0763673
A_16_P02198718	10	1582013	1582072	98437	-0.0597731
A_16_P18808884	10	1625387	1625446	75676	-0.0565338
A_16_P18808955	10	1649135	1649194	110616	0.180825
A_16_P18809045	10	1679807	1679866	119889	0.336889
A_18_P10601866	10	1726332	1726391	43170	-0.101125
A_16_P18809357	10	1772803	1772862	96881	0.0241519
A_16_P18809486	10	1818102	1818161	110969	0.133485
A_16_P02199203	10	1841576	1841635	37313	0.436035
A_16_P38914896	10	1885886	1885945	29285	0.360341
A_16_P18809739	10	1910650	1910709	161744	0.218036
A_18_P10604024	10	1955605	1955664	124052	0.124311
A_16_P18809944	10	1985245	1985304	48050	-0.0241616
A_16_P18810080	10	2036131	2036190	174026	-0.0192011
A_16_P02199590	10	2068600	2068659	146981	-0.652129
A_16_P18810253	10	2096104	2096163	28449	-0.0288878
A_18_P10603526	10	2130310	2130369	151917	0.0871808
A_18_P10606622	10	2172792	2172851	93542	0.0886774
A_18_P10604474	10	2197675	2197734	115775	0.195014
A_16_P18810635	10	2245932	2245991	70468	-0.0134844
A_16_P56358752	10	2280807	2280866	90424	0.543998
A_16_P02199978	10	2318372	2318431	159461	0.205551
A_16_P18810976	10	2373294	2373353	57263	0.165217
A_16_P18811083	10	2415617	2415676	177585	0.243004
A_16_P02200219	10	2461243	2461302	88974	0.142028
A_18_P10608036	10	2490459	2490517	93380	0.0451957
A_18_P10604698	10	2514107	2514166	161053	0.294559
A_18_P10606361	10	2542443	2542502	59819	-0.15688
A_16_P18811596	10	2593113	2593172	19082	0.690643
A_16_P38916890	10	2616778	2616837	164264	-0.293792
A_18_P10604665	10	2658837	2658896	138143	0.0227231
A_18_P10607720	10	2692948	2693007	65534	0.176849
A_16_P38917191	10	2721019	2721078	94804	0.156962
A_16_P02200715	10	2746969	2747028	28704	-0.062861
A_16_P02200834	10	2819465	2819524	95807	-0.311694
A_18_P10608905	10	2841495	2841554	55559	0.454686
A_18_P10609578	10	2904165	2904224	41687	0.143378
A_16_P02201043	10	2952943	2953002	151304	0.0184831
A_18_P10606340	10	3000869	3000928	148214	-0.355091
A_16_P56359902	10	3044722	3044781	135723	0.351851
A_16_P18812990	10	3100875	3100934	148139	0.308704
A_16_P32598570	10	3181269	3181328	131265	-0.0151568
A_16_P18813395	10	3233362	3233421	91236	0.380716
A_16_P18813710	10	3335606	3335665	134588	0.293881
A_16_P18813988	10	3434958	3435017	29207	0.288004
A_18_P10608755	10	3524324	3524383	80972	0.289141
A_18_P10609491	10	3565719	3565776	96875	0.241488
A_16_P18814503	10	3611032	3611091	48101	0.211126
A_16_P02202302	10	3678704	3678763	106502	0.193824
A_18_P10607008	10	3735020	3735079	174857	0.0273472
A_16_P18815057	10	3806118	3806177	175835	-0.199134
A_16_P32598923	10	3818160	3818219	177228	0.20697
A_18_P10611317	10	3819257	3819316	64790	0.436354
A_16_P02202557	10	3821402	3821461	117118	-0.35913
A_16_P18815116	10	3823625	3823684	156411	0.314421
A_18_P10610986	10	3825546	3825605	133327	0.0402036
A_16_P18815225	10	3862125	3862184	75196	0.198049
A_16_P18815372	10	3909933	3909992	122499	0.00745325
A_16_P18815685	10	4022815	4022874	36348	-0.300815
A_16_P02203036	10	4083285	4083344	157339	-0.0642687
A_16_P18816092	10	4155724	4155783	126602	0.315355
A_16_P18816225	10	4212871	4212930	27995	-0.195128
A_16_P18816411	10	4269904	4269963	16958	-0.158718
A_16_P18816551	10	4318888	4318947	56567	-0.861244
A_16_P02203559	10	4384247	4384306	111228	0.201049
A_16_P38922249	10	4459570	4459629	86000	-0.139576
A_16_P18817072	10	4513554	4513613	77788	0.0221592
A_18_P10615408	10	4584377	4584436	28726	-0.083124
A_16_P02203940	10	4627853	4627912	41289	-0.581723
A_16_P02204036	10	4689508	4689567	120952	0.0335686
A_16_P18817777	10	4783288	4783347	76413	-0.351502
A_16_P18817883	10	4823143	4823202	60748	-0.178928
A_16_P32599166	10	4889334	4889393	123234	0.126511
A_16_P18818145	10	4944320	4944379	30395	-0.391578
A_18_P10615457	10	4981239	4981298	8743	0.292081
A_18_P10616825	10	5033204	5033263	97297	0.537516
A_16_P38923686	10	5040942	5041001	96685	0.392388
A_16_P02204500	10	5044896	5044954	47604	-0.0513586
A_16_P02204504	10	5052904	5052963	16337	0.0270424
A_18_P18210820	10	5057631	5057690	99487	0.032823
A_16_P18818403	10	5090314	5090373	54713	0.0499247
A_16_P32599689	10	5144409	5144468	150246	0.475784
A_16_P18818548	10	5196231	5196290	140936	-0.0137959
A_16_P18818596	10	5239288	5239347	120405	0.370187
A_16_P56363593	10	5242723	5242782	2688	0.159072
A_16_P18818610	10	5247068	5247127	90926	-0.351238
A_16_P38924013	10	5250407	5250466	125730	-1.01622
A_16_P18818636	10	5256397	5256456	157567	-0.123122
A_16_P18818688	10	5302335	5302394	83758	-0.00183396
A_16_P18818785	10	5343649	5343708	134549	0.528814
A_16_P18818927	10	5396111	5396170	49872	-0.726775
A_16_P18819064	10	5448557	5448616	115702	0.00222576
A_16_P18819190	10	5497712	5497771	106887	-0.17753
A_16_P56364086	10	5576906	5576965	35589	-0.0983137
A_16_P02205231	10	5640964	5641023	112047	-0.163166
A_18_P10613595	10	5684184	5684243	145192	0.00829133
A_16_P02205370	10	5727751	5727810	85269	-0.0740584
A_16_P18819935	10	5770636	5770695	20780	-0.0620479
A_16_P18820085	10	5827665	5827724	149726	-0.0318077
A_16_P02205624	10	5920323	5920382	24297	0.0963827
A_18_P10615812	10	6013292	6013351	102781	-0.103174
A_16_P02205838	10	6056429	6056488	107293	0.0319974
A_16_P18820663	10	6069698	6069757	69014	-0.224928
A_16_P38926184	10	6082089	6082148	124347	-0.111316
A_16_P02205887	10	6088685	6088744	111544	0.366064
A_16_P02205911	10	6101524	6101583	123527	0.190548
A_16_P18820881	10	6151709	6151768	68371	0.639555
A_18_P10621319	10	6212241	6212300	20037	0.159944
A_18_P10615591	10	6250440	6250497	118154	0.125674
A_16_P02206235	10	6317921	6317980	50736	-0.182366
A_18_P10619298	10	6370563	6370622	95845	-0.155862
A_18_P10616304	10	6425198	6425257	116780	0.455257
A_16_P18821644	10	6472254	6472313	76376	-0.61968
A_18_P10617744	10	6548864	6548923	66849	-0.674551
A_16_P02206729	10	6633590	6633649	26140	-0.15841
A_16_P18822306	10	6717674	6717733	34278	0.323474
A_16_P18822577	10	6811897	6811956	116733	0.391925
A_16_P02207105	10	6889266	6889325	128349	-0.23904
A_16_P38928463	10	6962493	6962552	116080	0.524988
A_16_P02207364	10	7069577	7069636	156504	-0.241697
A_18_P18218993	10	7131652	7131711	173323	0.0504348
A_16_P02207550	10	7195829	7195888	162544	-0.172139
A_16_P18823659	10	7250691	7250750	138135	-0.464944
A_16_P02207780	10	7317612	7317671	645	-0.120692
A_16_P38929816	10	7445168	7445227	96756	0.144849
A_16_P18824417	10	7501764	7501823	162651	0.0672611
A_16_P02208182	10	7539381	7539440	1155	0.430523
A_18_P10623085	10	7580064	7580123	108725	0.000746883
A_16_P02208408	10	7668822	7668881	73809	-0.0882215
A_16_P18825056	10	7722648	7722707	19282	-0.45195
A_16_P18825277	10	7814132	7814191	*5603,27623,40207,59507,134848	-0.0200461
A_18_P10622207	10	7825929	7825988	104182	0.102548
A_16_P18825468	10	7891298	7891357	113628	-0.419284
A_18_P18220422	10	7932361	7932420	60336	-0.681378
A_16_P18825760	10	8001810	8001869	114245	0.0605666
A_16_P18825924	10	8056289	8056348	119145	0.200778
A_16_P02209095	10	8099071	8099130	100571	0.421439
A_16_P18826071	10	8101904	8101963	155947	-0.0105486
A_16_P02209117	10	8108583	8108642	28212	-0.261247
A_18_P10622108	10	8112187	8112246	36841	-0.275904
A_18_P10627590	10	8114509	8114568	78113	0.62183
A_16_P38931855	10	8143570	8143629	31021	0.322817
A_16_P02209268	10	8186523	8186582	18097	0.0116167
A_16_P18826611	10	8286335	8286394	162251	0.0587792
A_16_P18826736	10	8327732	8327791	84158	0.331002
A_16_P02209649	10	8399035	8399094	28070	0.0403083
A_16_P18827052	10	8438699	8438758	30930	0.317139
A_16_P02209775	10	8484687	8484746	154339	-0.258566
A_16_P38932960	10	8536385	8536444	86261	0.0518409
A_16_P18827474	10	8588248	8588307	7773	-0.209086
A_16_P38933301	10	8656240	8656299	135019	0.419111
A_16_P18827922	10	8744560	8744619	121824	0.416775
A_16_P02210402	10	8850609	8850668	67545	0.0795587
A_16_P18828378	10	8907867	8907926	56035	-0.0586486
A_16_P38934189	10	8966193	8966252	53008	0.280289
A_16_P02210660	10	9009111	9009170	131764	-0.0176156
A_16_P02210881	10	9129131	9129190	77523	-0.083488
A_16_P38934762	10	9175952	9176011	94745	0.0677163
A_18_P10627775	10	9248551	9248610	6138	-0.181852
A_18_P10624856	10	9301368	9301427	48719	0.284869
A_16_P02211267	10	9339692	9339751	162656	-0.178489
A_18_P10630582	10	9398687	9398746	20413	0.502527
A_18_P10629487	10	9475188	9475247	144919	-0.164953
A_16_P18830016	10	9512947	9513006	6413	-0.0578911
A_18_P10629292	10	9568314	9568373	33187	-0.531434
A_16_P02211658	10	9645728	9645787	63075	-0.166296
A_16_P18830418	10	9721038	9721097	41045	-0.0955856
A_16_P18830533	10	9774722	9774781	7406	0.198746
A_16_P56370180	10	9887481	9887540	17325	0.418815
A_16_P18830917	10	9946856	9946915	31376	-0.0784665
A_16_P02212142	10	10013057	10013116	94133	0.268378
A_16_P02212217	10	10082052	10082111	17125	0.213407
A_16_P18831383	10	10153511	10153570	11471	0.203752
A_16_P02212360	10	10191129	10191188	31651	0.401882
A_14_P108124	10	10221742	10221801	*35443,58856,106733,139587,169249	0.182163
A_16_P38937225	10	10238380	10238439	47289	0.224112
A_16_P38937351	10	10295413	10295472	53973	-0.434185
A_16_P38937526	10	10371153	10371212	112215	0.213049
A_18_P10630293	10	10427226	10427285	127560	-0.0287792
A_16_P18832178	10	10482808	10482867	117583	-0.0478234
A_16_P18832275	10	10523878	10523937	73698	-0.0847189
A_16_P02212950	10	10581585	10581644	167655	0.0339427
A_16_P18832626	10	10652739	10652798	13822	0.311167
A_16_P18832791	10	10710509	10710568	180843	-0.0776507
A_16_P18833004	10	10792862	10792921	87833	0.0912077
A_16_P02213402	10	10860308	10860367	58958	-0.0175441
A_16_P18833324	10	10915389	10915448	177569	-0.473123
A_18_P10632095	10	10995215	10995274	91511	-0.103031
A_16_P18833672	10	11033736	11033795	12532	-0.174797
A_16_P02213814	10	11088681	11088740	93940	-0.662893
A_16_P02213891	10	11129280	11129339	38119	0.121312
A_16_P18834110	10	11172724	11172783	28088	-0.42475
A_16_P18834259	10	11213499	11213558	147406	0.0860599
A_18_P10634353	10	11253403	11253462	163682	-0.179943
A_16_P18834566	10	11309073	11309132	119234	-0.502179
A_16_P02214362	10	11355759	11355818	140979	0.0857443
A_16_P02214452	10	11397573	11397632	23092	-1.34449
A_16_P18834919	10	11435658	11435717	154295	0.372488
A_16_P18835083	10	11507248	11507307	96545	0.663005
A_16_P18835372	10	11609297	11609356	81362	-0.517995
A_16_P18835543	10	11672363	11672422	61962	-0.020955
A_16_P38941347	10	11722207	11722266	13962	0.312326
A_18_P10636691	10	11789627	11789686	109127	-0.465475
A_18_P10637822	10	11831970	11832029	97906	-0.138235
A_16_P02215171	10	11900264	11900323	165377	-0.0303939
A_16_P38941879	10	11943797	11943856	152590	-0.194115
A_16_P38942040	10	12001366	12001425	84780	0.0390927
A_16_P02215419	10	12059583	12059642	28018	-0.349941
A_16_P02215481	10	12112391	12112450	52810	-0.0721223
A_16_P18836624	10	12124694	12124753	173383	-0.0267555
A_18_P10636114	10	12142852	12142911	132290	0.141873
A_16_P02215532	10	12155940	12155999	56502	-0.261205
A_16_P32608927	10	12163297	12163356	76317	0.192448
A_16_P18836886	10	12228098	12228157	125732	0.405911
A_16_P02215753	10	12300037	12300096	70123	-0.321575
A_16_P38942937	10	12361899	12361958	34326	-0.17164
A_16_P02215827	10	12375252	12375310	*22744,51277,83072,161779,171230	-0.348091
A_16_P18837322	10	12419966	12420025	145636	-0.500782
A_16_P56373817	10	12495746	12495805	61815	-0.0504737
A_16_P18837636	10	12539603	12539662	132005	0.261213
A_16_P18837847	10	12629749	12629808	132520	-0.362657
A_16_P02216279	10	12688742	12688801	6663	-0.262147
A_18_P10638448	10	12766547	12766606	105791	0.314437
A_16_P02216491	10	12821353	12821412	13691	-0.529827
A_16_P02216617	10	12889075	12889134	131247	-0.0907664
A_16_P56374384	10	12967772	12967831	44362	0.325167
A_18_P10643014	10	13069380	13069439	34803	0.241271
A_16_P02216914	10	13139190	13139249	160023	-0.0366551
A_16_P02216931	10	13148823	13148882	138827	0.00355469
A_18_P18241712	10	13154745	13154804	55506	-0.161232
A_16_P18839108	10	13159900	13159959	1041	0.24929
A_16_P56374716	10	13170318	13170377	57084	-0.132432
A_18_P10641338	10	13175629	13175688	87229	-0.121216
A_16_P02217000	10	13201842	13201901	60113	-0.0818227
A_16_P02217152	10	13310185	13310244	149608	0.42879
A_16_P18839469	10	13322288	13322347	138731	-0.539739
A_16_P02217179	10	13327482	13327540	153902	-0.0285364
A_16_P02217181	10	13330165	13330224	63431	-0.201604
A_18_P18242411	10	13334973	13335032	146906	0.0899539
A_16_P18839520	10	13340011	13340070	112572	-0.191271
A_16_P18839611	10	13382445	13382504	145197	0.16475
A_16_P02217306	10	13448058	13448117	21472	-0.479011
A_16_P18839910	10	13513497	13513556	119843	-0.0490078
A_14_P202551	10	13526720	13526779	*51350,91283,101004,165663,180810	0.280023
A_16_P18840043	10	13551851	13551910	147351	0.0221357
A_18_P10638203	10	13659127	13659186	71921	-0.179722
A_18_P10640453	10	13700216	13700275	100000	0.385133
A_18_P10642790	10	13751463	13751522	24125	0.275627
A_16_P18840738	10	13801820	13801879	133198	-0.0220399
A_16_P38946750	10	13858119	13858178	145716	0.118524
A_16_P02218040	10	13880015	13880074	*42084,147872,148952,167206,168352	-0.148993
A_16_P18841026	10	13906412	13906471	103207	0.189612
A_18_P10639342	10	13980036	13980095	45562	0.294004
A_16_P02218375	10	14071435	14071494	122996	0.254135
A_16_P02218442	10	14108879	14108938	139572	-0.0427955
A_16_P02218594	10	14188615	14188674	15876	-0.0141137
A_16_P02218715	10	14257736	14257795	122159	-0.181633
A_16_P02218844	10	14328958	14329017	25354	0.223259
A_16_P18842587	10	14454249	14454308	46970	0.228071
A_16_P02219101	10	14496155	14496214	152054	0.254002
A_16_P02219253	10	14592120	14592179	56951	0.365322
A_18_P10643699	10	14636114	14636173	102881	-0.280744
A_18_P10645820	10	14694155	14694214	46838	0.034897
A_18_P10644682	10	14806865	14806924	136039	-0.182961
A_16_P02219639	10	14852909	14852968	45972	0.0225343
A_18_P10645957	10	14896623	14896682	126801	-0.0497111
A_18_P10644370	10	14934672	14934731	87676	0.071528
A_16_P38949745	10	14951987	14952046	9591	0.317628
A_18_P18251083	10	14966878	14966937	17424	0.364266
A_16_P32613393	10	14978494	14978553	96964	-0.392799
A_16_P56376925	10	14988400	14988459	98104	0.20291
A_16_P18843940	10	14994827	14994886	29085	-0.0348391
A_16_P32613474	10	15008573	15008632	141651	-0.164967
A_18_P10644476	10	15075251	15075310	76879	0.380654
A_18_P10646973	10	15112382	15112441	155796	0.0783005
A_16_P18844271	10	15170090	15170149	106072	0.52779
A_16_P18844468	10	15242684	15242743	142758	0.327392
A_16_P32614459	10	15296637	15296696	134914	0.0848196
A_18_P10649640	10	15345401	15345460	63750	0.401005
A_18_P10644627	10	15404021	15404080	165865	-0.131561
A_16_P18845015	10	15451193	15451252	27415	0.0806329
A_18_P10645506	10	15493889	15493948	19598	0.298979
A_18_P10646610	10	15562681	15562740	51605	-0.00739508
A_16_P18845339	10	15575458	15575517	57526	0.0264525
A_16_P18845493	10	15631279	15631338	139274	0.54871
A_16_P38951478	10	15643759	15643818	39124	0.116049
A_16_P18845594	10	15662565	15662624	32829	-0.13248
A_18_P10645499	10	15693951	15694010	167419	0.0805333
A_16_P18845727	10	15717019	15717078	118723	0.260177
A_16_P18845841	10	15758353	15758412	44492	0.194571
A_16_P02220975	10	15769840	15769899	5977	0.307394
A_16_P18846027	10	15830400	15830459	88051	-0.520993
A_16_P18846213	10	15894333	15894392	137160	0.123795
A_16_P38952337	10	15975054	15975113	104013	0.0353412
A_16_P02221408	10	16058524	16058583	169649	-0.0152453
A_16_P56378520	10	16173099	16173158	60040	0.184188
A_16_P18846909	10	16236787	16236846	126616	0.274038
A_16_P18846994	10	16300536	16300595	180589	-0.110631
A_18_P10647516	10	16409165	16409224	19912	-0.225383
A_16_P02221843	10	16446128	16446187	122931	-0.128298
A_16_P18847447	10	16489657	16489716	82357	-0.187348
A_18_P10649672	10	16565771	16565830	19649	0.1136
A_16_P18847965	10	16680781	16680840	51410	0.00743129
A_16_P18848084	10	16723188	16723247	137866	0.176653
A_16_P18848327	10	16818736	16818795	162498	0.121072
A_16_P38954574	10	16923160	16923219	84813	0.213038
A_18_P10648780	10	16974495	16974554	71099	0.0689905
A_16_P02222741	10	17014369	17014428	112016	-0.522403
A_16_P02222800	10	17051387	17051446	130306	-0.0892365
A_16_P18849067	10	17089100	17089159	71910	-0.0253789
A_16_P18849267	10	17171320	17171379	60242	-0.0708184
A_16_P18849401	10	17218744	17218803	34783	0.0829063
A_16_P18849507	10	17258128	17258187	110907	-0.13556
A_16_P02223162	10	17270287	17270346	7191	0.044869
A_16_P18849558	10	17273308	17273367	7291	0.490506
A_16_P38955605	10	17275454	17275513	17014	0.408889
A_16_P32617965	10	17276858	17276917	52176	0.0807189
A_16_P32618013	10	17278334	17278393	119653	0.422986
A_16_P02223248	10	17332432	17332491	60692	-0.105298
A_16_P18849842	10	17395716	17395775	146473	-0.0578024
A_16_P02223395	10	17438793	17438852	174616	0.28614
A_16_P18850130	10	17516051	17516110	153867	-0.0679633
A_16_P56380497	10	17570424	17570483	132941	0.316902
A_16_P18850353	10	17622519	17622578	177053	-0.143514
A_16_P18850472	10	17681985	17682044	15824	0.266712
A_18_P10652863	10	17747644	17747703	125447	-0.094995
A_18_P10651021	10	18129203	18129262	107900	0.607695
A_16_P18851811	10	18228394	18228453	1481	-0.167682
A_16_P18851911	10	18273895	18273954	111629	-0.0344434
A_16_P18852022	10	18327860	18327919	96116	-0.45383
A_16_P18852142	10	18387887	18387946	33892	-0.046237
A_16_P18852344	10	18457324	18457383	158837	-0.164436
A_16_P18852504	10	18515359	18515418	3498	0.0604085
A_16_P18852614	10	18558156	18558215	169575	0.195992
A_16_P18852791	10	18620459	18620518	152103	-0.0789837
A_18_P18262969	10	18681643	18681702	114634	-0.620309
A_16_P38959159	10	18699314	18699373	*9870,73739,127174,137179,142880	0.187204
A_18_P10655231	10	18751503	18751562	21141	-0.28861
A_16_P38959407	10	18794238	18794297	104884	0.239852
A_18_P10652976	10	18836082	18836141	165459	0.134803
A_18_P10654192	10	18889984	18890043	158801	-0.257737
A_16_P02224979	10	18972557	18972616	177229	0.533832
A_16_P02225023	10	19009948	19010007	168960	0.307279
A_16_P38960157	10	19126070	19126129	106655	0.262206
A_16_P18854071	10	19174723	19174782	75768	0.153152
A_16_P02225344	10	19252784	19252843	180487	0.315177
A_16_P18854320	10	19290630	19290689	97410	0.689228
A_18_P10656261	10	19346555	19346614	154329	-0.247691
A_16_P18854558	10	19405439	19405498	27495	0.244254
A_16_P18854680	10	19452951	19453010	88284	-0.27052
A_16_P18854868	10	19536470	19536529	175062	-0.448974
A_16_P18854994	10	19585056	19585115	90097	-0.158302
A_18_P10653220	10	19648293	19648352	60278	0.383357
A_16_P18855165	10	19650514	19650573	*33755,54055,63619,108970,169065	0.258866
A_18_P10655510	10	19694695	19694754	101819	0.242965
A_16_P18855428	10	19754774	19754833	114404	0.333638
A_16_P18855560	10	19810710	19810769	149951	-0.0345268
A_16_P38961882	10	19856247	19856306	124812	-0.436525
A_16_P18855804	10	19906553	19906612	143002	0.0846174
A_16_P18855998	10	19987208	19987267	121199	0.192167
A_16_P56383696	10	20040542	20040601	103019	0.0716556
A_16_P18856211	10	20082396	20082455	118288	-0.459339
A_16_P18856332	10	20126805	20126864	83248	0.158623
A_16_P18856555	10	20205769	20205828	123426	-0.117132
A_16_P02226902	10	20311068	20311127	38585	-0.169357
A_16_P02227050	10	20391130	20391189	119506	0.229927
A_16_P18857306	10	20465673	20465732	54903	0.150176
A_16_P18857475	10	20528190	20528249	71719	-0.183178
A_18_P10661869	10	20587901	20587960	16129	-0.145089
A_16_P38964009	10	20651905	20651964	146309	-0.0421759
A_16_P18857908	10	20735754	20735813	108077	0.15751
A_16_P18857979	10	20775116	20775175	6907	0.534349
A_16_P18858078	10	20825532	20825591	6601	0.517448
A_18_P10661397	10	20908717	20908776	99646	0.25217
A_16_P02227840	10	20959890	20959949	161182	0.134854
A_16_P18858580	10	21026974	21027033	117428	-0.284414
A_16_P18858753	10	21091358	21091417	94775	0.261002
A_16_P56385241	10	21181431	21181490	178576	0.26748
A_16_P38965494	10	21247928	21247987	175625	0.0399944
A_16_P02228447	10	21305859	21305918	88032	-0.0830428
A_16_P18859494	10	21343761	21343820	16197	-0.449014
A_16_P38965925	10	21390981	21391040	141393	-0.0634558
A_16_P18859865	10	21486332	21486391	97930	-0.0839893
A_14_P100372	10	21551768	21551827	26034	0.278975
A_18_P10664121	10	21593191	21593250	53029	-0.133999
A_16_P02228925	10	21634368	21634427	61161	0.20116
A_18_P10665311	10	21677689	21677748	41338	0.300326
A_18_P18275379	10	21775851	21775910	10263	-0.274169
A_16_P18860642	10	21846090	21846149	92490	0.179342
A_16_P56386016	10	21856661	21856720	73885	0.172658
A_16_P38966970	10	21876622	21876681	140804	-0.139185
A_16_P18860691	10	21898112	21898171	89956	-0.562035
A_16_P18860730	10	21912683	21912742	33666	0.0964128
A_16_P18860839	10	21969919	21969978	76733	0.0982629
A_16_P18860872	10	21980480	21980539	16784	0.365848
A_16_P38967246	10	22007456	22007515	137711	0.025406
A_18_P10663756	10	22029316	22029375	69791	0.00436233
A_16_P18861093	10	22075047	22075106	80882	-0.126351
A_16_P18861203	10	22146175	22146234	83507	0.120774
A_16_P18861242	10	22192256	22192315	104237	0.168941
A_16_P56386643	10	22231217	22231276	107362	0.231492
A_16_P18861448	10	22277326	22277385	2658	-0.313847
A_16_P02229751	10	22361029	22361088	46708	0.440171
A_16_P38968053	10	22437409	22437468	35566	-0.0756523
A_16_P18861764	10	22474701	22474760	1439	0.414608
A_16_P02229934	10	22532652	22532711	40847	-0.235281
A_18_P10667143	10	22599802	22599861	24435	0.0510907
A_16_P18862209	10	22642084	22642143	108526	-0.237381
A_18_P10668135	10	22755607	22755666	65329	-0.293866
A_16_P02230372	10	22794239	22794298	106411	0.444342
A_16_P18862753	10	22849371	22849430	79390	-0.0389664
A_16_P18862968	10	22923715	22923774	22298	0.0226429
A_16_P02230668	10	22963162	22963221	143924	0.107203
A_16_P18863292	10	23041802	23041861	65585	-0.279429
A_18_P10669545	10	23089258	23089317	134259	0.0136609
A_16_P18863485	10	23128293	23128352	164471	-0.479187
A_16_P56388089	10	23214629	23214688	88171	-0.144476
A_16_P02231068	10	23271797	23271856	149272	0.454683
A_16_P38970286	10	23321732	23321791	76945	-0.537523
A_18_P10666381	10	23409534	23409593	85170	-0.111292
A_16_P38970670	10	23481520	23481564	159745	0.201008
A_16_P02231360	10	23482024	23482068	9807	-0.133835
A_16_P32625578	10	23482579	23482629	159113	-0.3182
A_16_P18864245	10	23482782	23482839	37553	0.376669
A_16_P32625614	10	23483103	23483162	18174	-0.0854645
A_16_P02231395	10	23498166	23498225	82167	0.300708
A_16_P18864406	10	23553937	23553996	37184	-0.405985
A_16_P18864547	10	23629849	23629908	48969	0.205498
A_16_P18864656	10	23678708	23678767	150745	-0.260915
A_16_P02231729	10	23788309	23788368	87359	0.3264
A_16_P18865022	10	23846273	23846332	29327	0.234513
A_16_P18865126	10	23899594	23899653	162118	-0.431612
A_16_P02231923	10	23946617	23946676	171048	-0.144582
A_18_P10670212	10	24005940	24005999	32403	0.521817
A_16_P18865467	10	24060331	24060390	126213	0.102786
A_18_P10670794	10	24109288	24109347	42036	-0.323625
A_16_P18865739	10	24177159	24177218	172425	0.0112285
A_16_P18865853	10	24221349	24221408	114840	-0.224889
A_18_P10669756	10	24296901	24296960	57330	0.155217
A_16_P18866267	10	24400270	24400329	71374	-0.174657
A_16_P02232668	10	24490214	24490273	176685	-0.223175
A_18_P10671580	10	24562280	24562339	153481	0.203939
A_18_P10673427	10	24634417	24634476	54509	0.114974
A_16_P18867136	10	24716756	24716815	105132	0.384407
A_16_P18867516	10	24836443	24836502	11903	-0.553277
A_16_P18867774	10	24927851	24927910	50999	0.00971665
A_18_P10674061	10	25008638	25008697	28880	0.0505219
A_18_P10670780	10	25065355	25065414	30517	0.359863
A_16_P02233762	10	25181588	25181647	167570	0.353768
A_16_P18868495	10	25247130	25247189	16758	0.0580169
A_16_P18868634	10	25304606	25304665	166249	0.0973582
A_16_P02233997	10	25347459	25347518	53347	-0.219336
A_16_P38975321	10	25396841	25396900	111548	-0.15649
A_16_P18868938	10	25434098	25434157	11607	-0.244709
A_16_P18869063	10	25482833	25482892	56591	0.230854
A_16_P02234333	10	25586400	25586459	174304	-0.0440914
A_16_P18869408	10	25639510	25639569	120311	-0.0889474
A_16_P02234453	10	25697409	25697468	29554	-0.0754231
A_16_P18869640	10	25755381	25755440	111247	0.0882383
A_16_P18869675	10	25773402	25773461	*12740,18978,48282,118509,167955	0.469381
A_18_P10672115	10	25810890	25810949	16562	0.133613
A_16_P18869976	10	25889176	25889235	11980	-0.218383
A_16_P18870083	10	25938883	25938942	157320	-0.434423
A_16_P02234867	10	25996255	25996314	44163	0.215087
A_16_P18870291	10	26054893	26054952	131304	0.466933
A_16_P18870402	10	26106103	26106162	156265	-0.149184
A_16_P38976991	10	26143662	26143721	58280	-0.134493
A_18_P10674469	10	26215151	26215210	125375	0.349021
A_16_P18870723	10	26241531	26241590	108798	-0.364412
A_16_P38977235	10	26251904	26251963	26278	-0.203274
A_16_P18870813	10	26303743	26303802	20548	0.00207032
A_16_P18870845	10	26313049	26313108	97758	0.0153701
A_16_P18870939	10	26357721	26357780	19003	-0.513451
A_16_P18871056	10	26417634	26417693	134430	-0.278781
A_16_P02235409	10	26432378	26432437	180463	0.0266593
A_16_P18871219	10	26473578	26473637	1056	-0.0945654
A_16_P02235502	10	26487132	26487191	25046	0.268595
A_16_P18871375	10	26527298	26527357	60591	0.310159
A_16_P18871654	10	26628757	26628816	178881	-0.124297
A_16_P02235878	10	26737690	26737749	85035	0.702105
A_16_P38978659	10	26815120	26815179	55083	-0.105364
A_16_P18872343	10	26900195	26900254	147423	0.014575
A_16_P18872489	10	26956651	26956710	91892	-0.0661327
A_16_P18872582	10	26987558	26987617	101732	0.319939
A_16_P18872602	10	26996624	26996683	98061	-0.0511779
A_16_P18872628	10	27005220	27005279	83111	0.105677
A_18_P10678210	10	27014087	27014146	52646	0.121406
A_16_P18872692	10	27028572	27028631	73900	0.00080419
A_16_P18872762	10	27052160	27052219	110456	-0.579105
A_18_P10682064	10	27148067	27148126	159606	0.0167618
A_18_P10675346	10	27193817	27193876	85162	0.283364
A_16_P02236574	10	27252178	27252237	137848	0.175337
A_16_P18873258	10	27297655	27297714	28789	-0.00209358
A_16_P18873317	10	27317975	27318034	28654	-0.143875
A_18_P10681523	10	27339661	27339720	37678	0.00678796
A_16_P38980004	10	27353295	27353354	103277	-0.213945
A_16_P02236721	10	27366381	27366440	156038	-0.15164
A_16_P18873471	10	27378928	27378987	106615	0.139433
A_16_P18873512	10	27391831	27391890	41875	0.0849801
A_16_P56394380	10	27401478	27401537	54418	-0.668316
A_16_P18873542	10	27407693	27407752	133684	0.0925639
A_16_P56394395	10	27418733	27418792	9221	0.233265
A_16_P18873598	10	27430798	27430857	162737	-0.309407
A_18_P10680123	10	27442567	27442626	20245	0.0619829
A_16_P38980316	10	27459439	27459498	148565	0.201237
A_16_P02236930	10	27496497	27496556	149915	-0.542655
A_18_P10679499	10	27533544	27533603	98175	0.0676779
A_18_P10680531	10	27579304	27579363	59333	-0.121111
A_16_P02237091	10	27634084	27634143	128260	-0.0979326
A_16_P02237150	10	27672184	27672243	173210	-0.234232
A_18_P10677423	10	27769345	27769404	41860	-0.141619
A_18_P10678573	10	27797705	27797764	136665	0.0140364
A_16_P18874450	10	27806429	27806488	150534	0.184007
A_18_P10676017	10	27816936	27816995	132330	0.504377
A_16_P18874481	10	27821729	27821788	4658	-0.42396
A_16_P38981167	10	27828177	27828236	79899	-0.210991
A_16_P56395043	10	27838143	27838202	153149	0.38196
A_16_P18874589	10	27875016	27875075	*65643,110729,116242,161062,164409	1.61613
A_16_P18874664	10	27912258	27912316	119618	0.172712
A_16_P02237494	10	27985694	27985753	66698	-0.201189
A_18_P10679818	10	28035973	28036032	157858	-0.3384
A_16_P38981919	10	28126392	28126451	124220	0.388124
A_16_P02237761	10	28145274	28145333	65825	-0.0737193
A_16_P56395527	10	28168848	28168907	24846	-0.0943804
A_18_P10683797	10	28181550	28181609	51248	-0.283646
A_18_P10680620	10	28200566	28200625	74404	0.151281
A_16_P18875428	10	28230068	28230127	36403	-0.0229086
A_16_P18875459	10	28239303	28239362	43393	0.0477843
A_16_P18875531	10	28272917	28272976	149881	0.00762248
A_18_P18298408	10	28301499	28301558	97037	0.10624
A_16_P18875820	10	28384505	28384564	81263	-0.362167
A_16_P18875971	10	28438638	28438697	9931	-0.403328
A_18_P18296894	10	28489598	28489657	158017	-0.0568586
A_16_P18876175	10	28528397	28528456	105999	-0.53939
A_18_P18297443	10	28601483	28601542	116493	0.0327611
A_16_P18876492	10	28649921	28649980	32030	-0.0588343
A_16_P56396422	10	28719491	28719550	3284	-0.253962
A_16_P02238597	10	28782053	28782112	58777	-0.385364
A_16_P02238640	10	28826375	28826434	172289	0.0181677
A_16_P38983598	10	28838475	28838534	100285	-0.36881
A_16_P56396623	10	28849440	28849499	83592	0.197343
A_16_P02238721	10	28877002	28877061	122401	0.224661
A_18_P10683383	10	28891358	28891417	92529	0.274989
A_18_P10683346	10	28911499	28911558	21716	0.108218
A_16_P18877192	10	28961830	28961889	75280	0.00398544
A_16_P02238964	10	29019555	29019614	163451	0.188215
A_16_P18877445	10	29065461	29065520	94858	-0.460272
A_18_P18300649	10	29144564	29144623	65274	0.227833
A_16_P18877778	10	29194717	29194776	147837	0.360141
A_16_P18877899	10	29241823	29241882	72095	-0.160006
A_16_P56397080	10	29281601	29281660	85916	0.516312
A_16_P18878097	10	29321495	29321554	169125	0.208063
A_16_P18878244	10	29380161	29380220	120740	0.102157
A_16_P02239564	10	29428543	29428602	80578	0.184064
A_18_P10684050	10	29499432	29499491	98410	0.043891
A_16_P18878742	10	29558129	29558188	66686	0.47941
A_16_P18878881	10	29620524	29620583	14955	-0.328283
A_16_P38985786	10	29684956	29685015	147825	0.0480847
A_16_P02240028	10	29764262	29764321	21300	0.178454
A_16_P02240142	10	29834359	29834418	141521	-0.134512
A_18_P18303780	10	29890667	29890726	165599	-0.420028
A_16_P02240326	10	29939955	29940014	29070	0.940328
A_18_P10684335	10	30032953	30033012	30475	0.0572253
A_16_P02240511	10	30080148	30080207	152321	0.059807
A_16_P18880278	10	30160314	30160373	108391	0.180445
A_18_P18304032	10	30266077	30266136	25350	0.0641089
A_16_P18880667	10	30311450	30311509	48919	0.236945
A_16_P02240957	10	30363037	30363096	*13712,15489,69803,150808,179310	-0.32652
A_16_P02240988	10	30379521	30379580	12618	-0.186065
A_16_P02241121	10	30476257	30476316	164014	0.144984
A_16_P18881240	10	30537801	30537860	25329	-0.164981
A_16_P18881303	10	30600232	30600291	23323	-0.498219
A_18_P10685597	10	30610617	30610676	162180	-0.398009
A_16_P18881345	10	30615330	30615389	73916	-0.34101
A_16_P02241280	10	30625754	30625813	63061	-0.201097
A_18_P18306493	10	30632036	30632095	129517	-0.0399928
A_18_P10690148	10	30661181	30661240	104744	-0.510741
A_16_P18881578	10	30708381	30708440	94880	0.00508891
A_16_P38988435	10	30725115	30725174	58714	0.208607
A_16_P18881641	10	30730502	30730561	149362	-0.0126616
A_16_P32637457	10	30739161	30739220	56779	-0.120585
A_16_P02241420	10	30744377	30744436	27908	-0.379685
A_18_P10685941	10	30749512	30749571	4670	0.193306
A_16_P02241449	10	30759452	30759511	117461	0.461616
A_16_P18881837	10	30822411	30822470	136263	-0.241788
A_16_P18881941	10	30870038	30870097	5309	0.0144374
A_18_P10687256	10	30961768	30961827	138113	-0.0975067
A_16_P18882423	10	31053536	31053595	152764	-0.256556
A_16_P18882536	10	31097638	31097697	19233	-0.00916825
A_18_P18307475	10	31139800	31139859	44399	-0.344568
A_16_P18882784	10	31187766	31187825	97694	0.20326
A_16_P02242086	10	31253134	31253193	160948	-0.320476
A_16_P18883050	10	31323000	31323059	16079	-0.0818539
A_16_P02242233	10	31364552	31364611	177548	0.0488623
A_18_P10684752	10	31407489	31407548	15285	0.0239339
A_16_P18883401	10	31468431	31468490	159649	-0.222443
A_16_P18883615	10	31580912	31580971	147826	-0.423471
A_16_P02242562	10	31615276	31615335	20657	0.25244
A_16_P18883762	10	31635714	31635773	173540	0.218729
A_16_P18883913	10	31682502	31682561	134673	-0.0434095
A_16_P38990798	10	31692295	31692354	120912	0.0478802
A_18_P10690891	10	31714496	31714555	56090	0.106397
A_16_P56400455	10	31747572	31747631	114554	0.0104941
A_16_P56400517	10	31771309	31771368	142478	0.136416
A_16_P18884086	10	31782485	31782544	37599	0.140714
A_16_P32638234	10	31809266	31809325	124067	0.207976
A_16_P18884298	10	31894655	31894714	176547	0.232524
A_18_P10693955	10	31954248	31954307	178259	0.0204183
A_16_P02243053	10	32012808	32012867	1119	0.136061
A_16_P32638949	10	32132369	32132428	30114	-0.205374
A_18_P18310947	10	32236922	32236981	117065	-0.673013
A_18_P10691280	10	32325190	32325249	32306	0.0341932
A_16_P18885350	10	32381742	32381801	141280	-0.616482
A_16_P02243584	10	32439833	32439892	13550	-0.304096
A_16_P18885595	10	32505928	32505987	33190	-0.0325919
A_16_P18885666	10	32559208	32559267	161522	0.186319
A_16_P18885803	10	32610580	32610639	144522	-0.0976468
A_18_P10690420	10	32667030	32667089	44533	0.0488307
A_18_P10690034	10	32706766	32706825	168646	0.132535
A_16_P18886115	10	32752556	32752615	19557	-0.320188
A_18_P10689972	10	32808043	32808102	117943	-0.490096
A_16_P18886269	10	32872094	32872153	79060	0.336522
A_16_P18886286	10	32910130	32910189	55239	-0.0480192
A_16_P56402699	10	33010877	33010935	74953	-0.0966298
A_18_P10688382	10	33132660	33132719	51996	0.328476
A_16_P18886735	10	33251248	33251307	110755	0.0191759
A_16_P18886869	10	33308027	33308086	149125	-0.0685394
A_16_P02244430	10	33353878	33353937	76636	0.0612297
A_16_P02244519	10	33407746	33407805	17198	0.183698
A_16_P02244666	10	33489366	33489425	68247	0.134284
A_16_P18887551	10	33543230	33543289	4458	0.160598
A_16_P38994711	10	33590275	33590334	8028	0.358742
A_16_P18888010	10	33696046	33696105	142752	0.396934
A_16_P18888127	10	33736668	33736727	35021	-0.0483707
A_16_P18888303	10	33798322	33798381	132010	0.0690946
A_16_P18888402	10	33843786	33843845	3754	0.272744
A_16_P18888521	10	33900586	33900645	157142	-0.529081
A_16_P02245404	10	33938406	33938465	146450	-0.463587
A_18_P10696249	10	34035598	34035657	6158	0.254505
A_16_P18889073	10	34115626	34115685	117085	-0.315422
A_18_P10696102	10	34166623	34166682	160486	0.303674
A_16_P38996295	10	34213308	34213367	14499	0.243224
A_16_P18889479	10	34287014	34287073	161840	0.249358
A_16_P02246030	10	34366966	34367025	105076	-0.128428
A_16_P02246099	10	34409687	34409746	165608	-0.177954
A_16_P18889997	10	34484667	34484725	*21788,26193,51695,53781,155093,159587	-0.152419
A_16_P18890159	10	34537239	34537298	73222	-0.159907
A_16_P18890426	10	34622357	34622416	92926	0.322158
A_16_P18890584	10	34667591	34667650	177087	0.151552
A_16_P18890817	10	34740734	34740793	154915	0.0439667
A_16_P38997988	10	34790482	34790541	78371	0.526866
A_16_P18891087	10	34835589	34835648	131641	0.063519
A_16_P18891296	10	34907499	34907558	38677	0.0661103
A_16_P18891519	10	34985340	34985399	*10353,16797,36546,71323,118962	0.72599
A_16_P18891565	10	35004828	35004887	126295	-0.1766
A_14_P107209	10	35061767	35061826	*28998,62863,97729,120059,168221	0.464652
A_16_P18891786	10	35075037	35075096	168732	0.210578
A_16_P02247468	10	35157790	35157849	10166	-0.649524
A_16_P18892106	10	35239372	35239431	126073	0.14049
A_16_P32642677	10	35302536	35302595	142729	0.141028
A_18_P10700114	10	35358788	35358847	173092	0.0921197
A_18_P10699019	10	35437528	35437587	55894	0.189459
A_16_P38999912	10	35538469	35538528	121006	0.490879
A_16_P56405855	10	35631599	35631658	104978	-0.179094
A_16_P02248096	10	35668914	35668973	106576	-0.241508
A_16_P18893194	10	35714527	35714586	117505	0.0509671
A_16_P02248266	10	35773753	35773812	53601	-0.0487684
A_16_P18893615	10	35872954	35873013	36605	-0.270629
A_16_P18893776	10	35927242	35927301	7113	-0.221226
A_16_P02248578	10	35970478	35970537	177386	0.0309303
A_18_P10701947	10	36052303	36052362	118721	0.156064
A_16_P18894209	10	36090159	36090218	37230	-0.271622
A_16_P18894308	10	36132419	36132478	33505	-0.237373
A_16_P02248882	10	36176258	36176317	107111	0.0992603
A_16_P02249004	10	36238765	36238824	98869	-0.384271
A_16_P02249106	10	36317913	36317972	134458	-0.0414896
A_18_P10705077	10	36358238	36358297	16481	0.358252
A_16_P18894964	10	36405391	36405450	25982	0.00702271
A_18_P10704513	10	36465963	36466022	138429	-0.0893009
A_18_P10703804	10	36539805	36539864	53856	0.467019
A_16_P02249468	10	36595162	36595221	152228	-0.125365
A_18_P10705558	10	36650050	36650109	15652	-0.0022687
A_16_P18895643	10	36713861	36713920	119740	0.421747
A_16_P39002871	10	36753426	36753485	37725	-0.328665
A_16_P18895876	10	36804248	36804307	73276	0.388803
A_16_P02249875	10	36884859	36884918	136554	0.0479044
A_16_P39003349	10	36933386	36933445	3305	0.349296
A_16_P18896310	10	36971144	36971203	72902	-0.304827
A_18_P10704037	10	37011612	37011671	116625	0.271064
A_16_P56407864	10	37066887	37066946	23460	0.331275
A_16_P18896628	10	37113044	37113103	52260	0.822814
A_16_P18896708	10	37149872	37149931	91474	-0.079326
A_16_P02250310	10	37189754	37189813	54336	0.0937214
A_14_P135356	10	37280363	37280422	176991	-0.18845
A_16_P18897166	10	37323089	37323148	12413	-0.0783137
A_16_P18897239	10	37362336	37362395	62794	0.642208
A_16_P18897403	10	37435255	37435314	149548	-0.0503023
A_16_P39004807	10	37521176	37521235	71337	-0.375069
A_16_P18897844	10	37602241	37602300	50127	-0.00439043
A_18_P18329197	10	37640703	37640762	105196	0.0301887
A_18_P10707852	10	37715002	37715061	99476	0.193427
A_16_P39005300	10	37762083	37762142	127952	0.0203249
A_16_P18898355	10	37850767	37850826	124947	0.357718
A_16_P56409124	10	37958862	37958921	110427	-0.199273
A_16_P02251201	10	38000761	38000820	1127	0.378563
A_16_P18898730	10	38050879	38050938	20048	0.763186
A_16_P18898864	10	38122574	38122633	59578	0.0199571
A_18_P10704631	10	38193133	38193192	79485	-0.366345
A_14_P130839	10	38240258	38240317	*4099,32562,35765,52126,170568	0.483659
A_16_P32645055	10	38246260	38246319	18153	0.207283
A_18_P10706346	10	38283219	38283278	44021	0.362788
A_18_P10709012	10	38355934	38355993	156835	0.225466
A_16_P56410132	10	38426342	38426401	100816	0.330832
A_18_P10710176	10	38483821	38483880	106825	0.0147554
A_16_P18899538	10	38545869	38545928	62289	0.619815
A_18_P10708753	10	38649636	38649695	116799	-0.182947
A_18_P10710983	10	38733301	38733360	78977	0.379723
A_16_P55119654	10	38785579	38785637	5500	1.03902
A_16_P39007321	10	38891044	38891103	142249	0.121032
A_18_P18333468	10	38931636	38931695	113171	0.146657
A_18_P10706454	10	38978145	38978204	25218	0.0876919
A_16_P55131051	10	39078729	39078788	111576	0.576322
A_16_P55115167	10	39121320	39121379	47955	0.703865
A_16_P56410906	10	42418957	42419016	11576	0.207697
A_16_P56410922	10	42493060	42493119	6518	-0.268994
A_16_P02251755	10	42651599	42651658	175020	0.0232461
A_18_P10708686	10	42720738	42720797	42619	-0.29684
A_18_P10708833	10	42771992	42772051	164567	-0.664708
A_18_P10708235	10	42821073	42821132	82151	-0.20788
A_16_P56411349	10	42878809	42878868	95374	0.118784
A_16_P39008264	10	42946345	42946404	77211	0.463624
A_16_P02251919	10	43020732	43020791	22420	0.133473
A_16_P02251955	10	43075581	43075640	157168	0.0182117
A_14_P130515	10	43180737	43180796	158662	-0.0123829
A_16_P02252079	10	43246450	43246509	144082	-0.130783
A_16_P02252121	10	43285133	43285192	42098	0.149697
A_16_P18901698	10	43293050	43293109	25664	-0.600766
A_16_P18901708	10	43297383	43297442	21249	0.266612
A_14_P200934	10	43301547	43301606	67743	0.105528
A_16_P39008997	10	43313019	43313066	87456	0.219182
A_18_P10706252	10	43329501	43329560	45735	-0.545014
A_18_P10709823	10	43370058	43370117	125126	0.628909
A_18_P10713293	10	43435867	43435926	140803	0.26765
A_16_P02252283	10	43482125	43482184	152631	-0.407413
A_18_P10707935	10	43562451	43562510	165318	-0.00154229
A_14_P133287	10	43574864	43574923	61779	-0.357309
A_16_P18902350	10	43593357	43593416	8190	0.203161
A_16_P39009658	10	43604896	43604955	99618	0.187248
A_16_P02252492	10	43616697	43616756	17822	0.122088
A_18_P10707696	10	43625532	43625591	94360	-0.540281
A_16_P18902498	10	43649084	43649143	18251	0.0384558
A_16_P02252663	10	43729629	43729688	23734	-0.00336009
A_16_P56413236	10	43793548	43793607	36675	0.230533
A_18_P18338106	10	43884026	43884085	69254	0.24043
A_16_P18903111	10	43923803	43923862	86760	-0.0839008
A_16_P18903206	10	44017493	44017552	76431	-0.0616708
A_16_P18903276	10	44057479	44057538	139036	-0.0313118
A_16_P18903372	10	44114583	44114642	65990	0.0292344
A_16_P56413857	10	44157939	44157998	95479	-0.612337
A_18_P10715448	10	44220888	44220947	170832	-0.269208
A_16_P18903763	10	44289251	44289310	24251	-0.261869
A_18_P18338889	10	44351092	44351151	67141	0.038442
A_16_P18904181	10	44456260	44456319	156554	0.107599
A_16_P18904395	10	44527070	44527129	52063	-0.086903
A_16_P18904544	10	44598818	44598877	97091	0.171701
A_16_P56414614	10	44639940	44639999	153289	-0.101092
A_16_P18904684	10	44679801	44679860	96826	0.0666447
A_16_P18904812	10	44750947	44751006	152774	-0.115198
A_16_P02253973	10	44810138	44810197	53855	0.076486
A_16_P39012469	10	44865782	44865841	10015	0.433713
A_16_P32649751	10	44871505	44871564	20805	0.268552
A_16_P02254089	10	44873768	44873827	34314	-0.0326909
A_16_P18905132	10	44876116	44876175	70678	0.160418
A_18_P10713114	10	44879392	44879445	159501	0.488783
A_18_P10715733	10	44916196	44916255	79448	0.15484
A_16_P02254197	10	44962222	44962281	116457	0.080292
A_16_P02254239	10	45008998	45009057	62797	0.51218
A_16_P02254268	10	45051188	45051247	26535	0.20685
A_16_P02254402	10	45169698	45169757	130300	0.0252496
A_16_P18905767	10	45218780	45218839	162685	0.0553594
A_16_P18905984	10	45309436	45309495	165349	0.160125
A_16_P18906141	10	45373061	45373120	67171	0.180161
A_16_P39013734	10	45448181	45448240	49062	-0.120609
A_16_P18906564	10	45532064	45532123	46889	0.0109057
A_18_P10715505	10	45640463	45640522	23067	0.348146
A_16_P39014334	10	45679749	45679808	177296	0.378355
A_16_P02255163	10	45716491	45716550	143759	0.0370459
A_16_P18907124	10	45757976	45758035	44475	0.256669
A_16_P39014614	10	45805814	45805873	1744	-0.422206
A_16_P18907233	10	45872085	45872144	142667	-0.0993875
A_16_P32650614	10	45891419	45891476	10748	0.460015
A_16_P02255314	10	45904882	45904941	75043	0.0856563
A_16_P02255340	10	45921575	45921634	81774	0.281926
A_16_P02255369	10	45940339	45940398	104296	0.253729
A_16_P18907406	10	45952835	45952894	131839	0.0899473
A_16_P02255504	10	46052877	46052936	125702	-0.649378
A_16_P02255534	10	46091262	46091321	73289	0.448233
A_18_P10718538	10	46160566	46160625	46198	0.199038
A_18_P10718166	10	46235038	46235097	119407	0.273474
A_16_P56417222	10	46276064	46276123	141933	-0.0693398
A_16_P18909706	10	46995035	46995094	16058	-0.320962
A_16_P18909807	10	47033385	47033444	12285	-1.04259
A_16_P18909886	10	47074802	47074861	153398	-0.669081
A_16_P56418677	10	47148632	47148691	56633	-0.91704
A_18_P10723039	10	47207834	47207893	111690	-0.518715
A_18_P18349155	10	47259568	47259627	16926	-0.484631
A_18_P10724192	10	47329044	47329103	82205	-0.587726
A_18_P10723037	10	47379552	47379611	104613	-0.173594
A_18_P10722967	10	47551409	47551468	76932	0.252817
A_16_P02255947	10	47609795	47609854	104193	-0.455474
A_16_P18911043	10	47655087	47655146	156884	-0.258106
A_18_P18351675	10	48365102	48365161	61868	-0.424608
A_14_P101635	10	48381471	48381530	29252	-0.217687
A_16_P02256178	10	48384712	48384771	90979	0.496042
A_16_P02256180	10	48386109	48386167	112405	0.493795
A_16_P18912546	10	48387669	48387727	35436	-0.0592752
A_16_P32654733	10	48389526	48389570	24338	0.00913458
A_41_P00002847	10	48413277	48413330	38315	0.643249
A_16_P02256231	10	48414079	48414123	131794	1.09399
A_18_P10724363	10	48415043	48415102	41575	0.132397
A_14_P136789	10	48415783	48415842	85738	0.745445
A_18_P10722530	10	48416496	48416543	158336	0.0227044
A_16_P02256283	10	48436922	48436981	13741	-0.0513003
A_16_P18912791	10	48475559	48475618	14085	0.383379
A_16_P02256427	10	48533784	48533843	1956	0.254678
A_16_P18913083	10	48581251	48581310	48666	0.660507
A_18_P10724382	10	48638434	48638493	160857	0.260747
A_16_P02256689	10	49414453	49414512	57777	0.215176
A_16_P02256785	10	49482054	49482113	29281	-0.173946
A_16_P18915181	10	49573464	49573523	89911	-0.291692
A_16_P02256924	10	49614940	49614999	106541	-0.688206
A_16_P18915467	10	49688491	49688550	142061	0.212458
A_16_P02257175	10	49773095	49773154	27901	0.164367
A_16_P18915782	10	49813018	49813077	118239	0.143368
A_16_P39023844	10	49920564	49920623	124377	0.199762
A_16_P18916296	10	50015275	50015334	175739	0.0879881
A_16_P18916423	10	50057312	50057371	49260	-0.667384
A_16_P18916596	10	50131393	50131452	165413	-0.307574
A_16_P18916789	10	50189253	50189312	142082	-0.0672226
A_18_P10727804	10	50230645	50230704	90816	0.220044
A_16_P02258062	10	50317458	50317517	91872	0.332259
A_16_P18917233	10	50360902	50360961	44736	0.083419
A_16_P18917361	10	50408647	50408706	104268	-0.0291343
A_16_P18917475	10	50451648	50451707	103677	0.316649
A_16_P02258428	10	50544031	50544090	158968	-0.21626
A_16_P02258486	10	50584611	50584670	101894	0.126971
A_16_P02258593	10	50652733	50652792	148304	-0.403221
A_18_P10729293	10	50669123	50669182	55198	0.661108
A_16_P32658279	10	50681574	50681633	73988	-0.041109
A_18_P10730511	10	50691937	50691996	23829	0.655877
A_16_P56424485	10	50703503	50703562	120683	0.45693
A_16_P18918136	10	50713687	50713746	170262	-0.111886
A_18_P18358322	10	50733206	50733265	11776	-0.464459
A_18_P18359718	10	50801558	50801617	107060	0.310939
A_16_P32658745	10	50819129	50819174	19274	0.055551
A_16_P32658769	10	50819702	50819746	16121	0.325677
A_16_P32658783	10	50819940	50819984	56538	-0.133762
A_16_P02258827	10	50820329	50820373	132397	-0.114097
A_16_P32658807	10	50820534	50820578	86467	0.194544
A_16_P02258841	10	50826857	50826916	1086	-0.0633134
A_16_P56424756	10	50839051	50839110	25067	-0.119578
A_16_P18918457	10	50855284	50855343	174342	0.551933
A_18_P10731685	10	50864220	50864279	72411	-0.192793
A_16_P02258910	10	50871934	50871993	105337	0.0586725
A_16_P39026492	10	50900625	50900684	110520	0.439946
A_16_P56424946	10	50940046	50940105	142879	0.44895
A_18_P10729700	10	50993807	50993866	102750	-0.0568888
A_16_P39026776	10	51031602	51031661	115982	0.0865871
A_18_P10731460	10	51089817	51089876	59533	0.081662
A_16_P18919691	10	51488608	51488667	57985	0.6951
A_16_P18919776	10	51532816	51532875	63507	0.230816
A_16_P18919807	10	51549667	51549726	153837	-0.386036
A_16_P18919817	10	51554347	51554406	42666	0.0012133
A_14_P103631	10	51556782	51556830	172601	0.260138
A_16_P02259205	10	51559905	51559964	93807	0.395431
A_16_P02259207	10	51562356	51562414	16418	0.293228
A_18_P10731737	10	51736362	51736421	60234	-0.209409
A_18_P10728122	10	51804961	51805020	48271	0.502762
A_18_P18363139	10	51957795	51957854	158052	0.0547644
A_18_P10732383	10	52002230	52002289	72655	-0.0408541
A_16_P18921068	10	52050501	52050560	50580	0.122826
A_18_P18364762	10	52091325	52091384	26460	-0.0885476
A_16_P02259548	10	52155084	52155143	124989	-0.364531
A_16_P18921524	10	52227033	52227092	93528	0.0823472
A_16_P18921635	10	52273758	52273817	40369	1.09489
A_16_P18921760	10	52319113	52319172	2619	-0.208975
A_16_P02259897	10	52372011	52372070	103589	-0.157625
A_16_P18922023	10	52412956	52413015	144923	-0.286767
A_18_P10733826	10	52493919	52493978	177549	-0.110145
A_16_P56427030	10	52600667	52600726	44035	-0.107839
A_16_P18922677	10	52647757	52647816	155461	0.103666
A_16_P39030920	10	52685729	52685788	160266	0.246024
A_18_P10735373	10	52734491	52734550	117307	-0.17432
A_16_P18923042	10	52777344	52777403	125387	-0.172394
A_16_P18923175	10	52825884	52825943	93286	0.296054
A_16_P18923351	10	52888330	52888389	53257	-0.133856
A_16_P18923470	10	52931936	52931995	124892	-0.522654
A_16_P02260774	10	52990906	52990965	105461	-0.380598
A_16_P18923781	10	53032642	53032701	109715	0.11197
A_16_P18923959	10	53102371	53102430	98161	0.0322374
A_16_P02261048	10	53155144	53155203	146545	0.00842751
A_16_P18924251	10	53205624	53205683	60150	0.299986
A_16_P18924451	10	53269204	53269263	16759	0.0805812
A_16_P18924707	10	53354413	53354472	81472	0.263335
A_18_P10737949	10	53455878	53455937	2985	0.0143059
A_16_P18925133	10	53511777	53511836	85230	-0.19577
A_16_P18925286	10	53564701	53564760	98559	0.280851
A_16_P18925417	10	53609304	53609363	136625	0.0157451
A_16_P18925585	10	53674102	53674161	71259	0.180747
A_16_P18925736	10	53746620	53746679	161510	-0.0635583
A_16_P02262111	10	53807219	53807278	81176	0.213551
A_16_P18926065	10	53887679	53887738	98878	0.347363
A_18_P10738965	10	53948407	53948466	141180	-0.00547001
A_18_P18372364	10	54048328	54048387	58436	0.683703
A_16_P39034844	10	54116714	54116773	71020	1.0323
A_16_P39035085	10	54211745	54211804	25953	1.11772
A_16_P18927029	10	54249580	54249639	71009	0.674901
A_16_P39035251	10	54291979	54292038	113620	1.01051
A_16_P18927198	10	54330911	54330970	42120	0.903612
A_18_P18372782	10	54368561	54368620	40744	0.813793
A_16_P39035595	10	54422630	54422689	65901	0.934844
A_18_P10740048	10	54464242	54464301	49358	0.180584
A_16_P56429620	10	54525856	54525915	66329	0.637209
A_16_P02263199	10	54528291	54528350	168206	0.677474
A_16_P18927669	10	54529116	54529175	90193	0.649416
A_16_P02263203	10	54530061	54530120	86914	0.383692
A_14_P121867	10	54531400	54531459	74448	0.837709
A_16_P18927806	10	54584573	54584632	158802	0.208006
A_16_P18927947	10	54654515	54654574	12689	0.785118
A_16_P02263502	10	54754746	54754805	56015	0.741651
A_16_P56430332	10	54813888	54813947	164080	0.754119
A_16_P18928419	10	54889675	54889734	78470	0.414709
A_16_P39036743	10	54954815	54954874	157553	-0.0766396
A_16_P18928713	10	55040578	55040637	165364	0.523481
A_16_P18928824	10	55081574	55081633	87508	0.741533
A_16_P18929065	10	55186702	55186761	129758	0.422903
A_18_P10745355	10	55281464	55281523	142895	1.02655
A_16_P02264240	10	55355871	55355930	45448	0.523337
A_18_P10743324	10	55404176	55404235	2444	0.295635
A_16_P18929617	10	55450806	55450865	45655	0.652702
A_16_P39037933	10	55516193	55516252	131087	0.239637
A_16_P32664138	10	55581248	55581307	13668	0.877862
A_16_P18930135	10	55655275	55655334	148986	1.00714
A_16_P18930292	10	55714219	55714278	8374	0.164922
A_16_P02264893	10	55803078	55803137	45364	0.571881
A_18_P10743543	10	55895428	55895487	136460	0.971361
A_16_P02265099	10	55954574	55954633	167209	0.823645
A_18_P10745817	10	56014937	56014996	22233	-0.100071
A_16_P18931106	10	56073480	56073539	58806	0.532268
A_16_P18931248	10	56131681	56131740	111742	0.473377
A_16_P18931399	10	56196387	56196446	6332	0.126995
A_16_P18931571	10	56261358	56261417	137835	0.766403
A_16_P18931719	10	56319433	56319492	74525	0.551767
A_16_P18931752	10	56329864	56329923	*51488,60511,70083,144503,161302	1.09401
A_16_P18931896	10	56394543	56394602	12661	1.00237
A_16_P18932068	10	56457621	56457680	*41779,97610,103618,114538,178286	0.647324
A_16_P18932119	10	56486116	56486175	96403	0.535419
A_16_P32664865	10	56560751	56560810	11792	0.850418
A_18_P10746801	10	56631560	56631619	49141	0.778378
A_16_P18932649	10	56676402	56676461	135919	0.725057
A_16_P18932763	10	56741062	56741121	166532	0.690973
A_16_P39041043	10	56778710	56778769	23940	0.7682
A_16_P18932958	10	56816071	56816130	148571	0.75196
A_16_P18933021	10	56857382	56857441	47322	1.17212
A_16_P02266485	10	56896292	56896351	39995	0.985858
A_16_P18933357	10	56985103	56985162	74022	1.02189
A_18_P10745622	10	57038923	57038982	1491	1.21704
A_18_P10746379	10	57091428	57091487	116072	0.584221
A_18_P10749199	10	57149464	57149523	151066	0.112331
A_16_P18933851	10	57187055	57187114	60999	0.52952
A_16_P18934011	10	57248526	57248585	15746	0.519641
A_16_P18934143	10	57303429	57303488	167484	0.333704
A_18_P10746707	10	57368866	57368925	34547	0.375201
A_18_P10747054	10	57426428	57426487	61882	0.33713
A_18_P10753398	10	57478977	57479036	167526	0.624338
A_16_P02267461	10	57579329	57579388	157297	1.20426
A_16_P18934880	10	57616177	57616236	114418	1.0009
A_16_P02267575	10	57672776	57672835	25688	0.338491
A_18_P10748317	10	57715210	57715269	125982	0.93086
A_16_P18935193	10	57766542	57766601	40246	0.948274
A_16_P18935331	10	57831428	57831487	79346	1.09216
A_16_P56435407	10	57932569	57932628	133611	0.383516
A_16_P18935604	10	57981791	57981850	19608	0.822089
A_16_P18935717	10	58030354	58030413	55353	0.907013
A_16_P56435738	10	58115871	58115930	86962	0.719181
A_16_P02268223	10	58179743	58179802	79017	0.916257
A_18_P10756109	10	58228407	58228466	155856	0.501592
A_18_P10755222	10	58319545	58319604	93211	0.603852
A_16_P18936507	10	58374373	58374432	60062	0.420909
A_18_P10754219	10	58421435	58421494	107027	0.797855
A_16_P18936730	10	58490940	58490999	35223	0.750381
A_16_P39045122	10	58572992	58573051	120726	0.708123
A_18_P10752334	10	58611270	58611329	67408	0.515639
A_16_P18937180	10	58686086	58686145	85701	0.795879
A_16_P39045555	10	58762731	58762790	42477	0.449145
A_16_P18937510	10	58847166	58847225	62460	0.987483
A_16_P39045877	10	58932423	58932482	11879	0.0749194
A_18_P10753092	10	59017565	59017624	31823	0.638749
A_16_P18938027	10	59085796	59085855	88584	0.505865
A_16_P18938154	10	59143541	59143600	8905	0.851456
A_16_P18938282	10	59190925	59190984	158930	0.73991
A_16_P18938357	10	59227751	59227810	35599	0.20763
A_16_P39046630	10	59272101	59272160	56376	0.817688
A_16_P18938536	10	59326570	59326629	151654	0.739388
A_16_P02269749	10	59364871	59364930	64326	0.653011
A_16_P02269803	10	59402556	59402615	90223	0.684363
A_16_P02269886	10	59456913	59456972	161261	0.727033
A_16_P18938986	10	59534224	59534283	83009	0.400102
A_16_P18939061	10	59582257	59582316	174458	0.94358
A_18_P10759092	10	59665927	59665986	151476	0.799875
A_16_P56438693	10	59707523	59707582	153866	0.992329
A_16_P02270283	10	59767196	59767255	112093	0.303166
A_16_P18939653	10	59841604	59841663	119391	0.54434
A_16_P02270461	10	59908220	59908279	107236	0.11746
A_16_P02270557	10	59977862	59977921	36372	0.923712
A_16_P39048259	10	60031929	60031988	49845	0.867617
A_16_P18940101	10	60049174	60049233	*2111,30480,31580,51381,179738	0.371813
A_16_P18940157	10	60075640	60075699	20791	-0.0996867
A_16_P02270744	10	60117495	60117554	164003	0.277734
A_16_P32665474	10	60146139	60146198	8714	0.29341
A_16_P18940355	10	60148839	60148898	130685	0.683907
A_16_P18940361	10	60150685	60150744	179441	0.407273
A_16_P18940365	10	60154148	60154207	143870	0.609988
A_16_P18940371	10	60156299	60156358	165616	0.620371
A_16_P18940437	10	60196828	60196887	20226	0.401665
A_18_P18394963	10	60290030	60290089	92436	0.838319
A_16_P02271036	10	60350591	60350650	78754	0.739582
A_16_P02271095	10	60390417	60390476	145658	0.162893
A_16_P18941083	10	60483732	60483791	42251	0.178403
A_16_P02271362	10	60551862	60551921	60267	0.468838
A_16_P18941475	10	60619952	60620011	28761	0.760807
A_16_P18941577	10	60667868	60667927	103991	1.01182
A_16_P18941744	10	60740621	60740680	116806	0.328601
A_18_P18397501	10	60786899	60786958	43269	0.467345
A_16_P18941997	10	60843344	60843403	57871	0.762566
A_18_P10760090	10	60885982	60886041	138354	0.601661
A_16_P18942323	10	60961793	60961852	159890	0.702261
A_16_P18942551	10	61039419	61039478	36581	0.286166
A_16_P18942670	10	61079567	61079626	*18679,64084,91448,92099,160655	0.406688
A_18_P18399442	10	61109049	61109108	60102	0.794132
A_16_P02272383	10	61209416	61209475	144408	0.404482
A_16_P56441037	10	61247994	61248053	146931	0.682789
A_18_P10760245	10	61335937	61335996	159548	0.54003
A_16_P18943532	10	61464217	61464276	11765	0.908814
A_16_P02272792	10	61531743	61531802	12495	1.20631
A_16_P18943805	10	61587800	61587859	105560	0.420773
A_18_P10758039	10	61643658	61643717	155899	0.56056
A_16_P02273047	10	61714283	61714342	85350	0.773942
A_16_P18944284	10	61787070	61787129	74249	0.558921
A_16_P18944408	10	61824766	61824825	100106	0.731811
A_16_P02273356	10	61891317	61891376	137952	1.14453
A_16_P18944788	10	61955417	61955476	122686	0.684409
A_16_P02273502	10	61982380	61982439	*29800,48905,87658,116510,136795	0.536345
A_16_P02273624	10	62044576	62044634	63570	0.600457
A_16_P18945339	10	62143675	62143734	54147	0.306536
A_16_P18945588	10	62221011	62221070	32704	0.508961
A_16_P18945790	10	62285863	62285922	161260	0.344704
A_16_P18945961	10	62338497	62338556	145548	0.478965
A_16_P18946077	10	62378962	62379021	86929	0.468965
A_16_P18946206	10	62435764	62435823	13635	1.01262
A_16_P18946313	10	62489208	62489267	145099	0.417134
A_18_P10767026	10	62548594	62548651	70457	0.590317
A_16_P02274631	10	62621631	62621690	155068	0.852102
A_16_P02274743	10	62674054	62674113	139252	0.600385
A_16_P18946991	10	62732732	62732791	16216	0.711295
A_16_P39055416	10	62751931	62751990	*31010,70760,120468,148602,174610	0.64365
A_16_P18947146	10	62786828	62786887	160149	0.816264
A_16_P18947239	10	62826040	62826099	24602	0.927863
A_18_P10766800	10	62908893	62908952	68072	0.696425
A_16_P02275222	10	62956810	62956869	58802	0.181493
A_16_P56443621	10	63022796	63022855	150807	0.883672
A_16_P18947855	10	63077520	63077579	67681	0.882418
A_18_P10767722	10	63201555	63201614	135892	0.147864
A_18_P10765056	10	63247274	63247333	123959	0.642237
A_16_P02275670	10	63306834	63306893	45135	0.33526
A_16_P18948453	10	63346351	63346410	159283	0.794246
A_16_P18948645	10	63413524	63413583	131228	0.174354
A_16_P18948913	10	63507151	63507210	22525	0.375162
A_16_P56444549	10	63564463	63564522	124649	0.845474
A_16_P18949351	10	63656529	63656588	48690	0.860688
A_16_P18949518	10	63712139	63712198	34171	0.279441
A_16_P02276566	10	63822305	63822364	45055	-0.0686258
A_16_P39058382	10	63869994	63870053	16550	0.854466
A_18_P10768403	10	63950634	63950693	89777	0.865378
A_16_P18950234	10	63989647	63989706	5250	0.592843
A_16_P18950370	10	64038758	64038817	111212	0.679917
A_16_P02276961	10	64095016	64095075	63390	0.855339
A_16_P02276995	10	64144799	64144858	135722	0.254828
A_16_P02277009	10	64154917	64154976	104688	0.228625
A_16_P02277066	10	64190388	64190447	134109	0.532521
A_18_P10768121	10	64257126	64257185	36008	0.591374
A_16_P56445698	10	64276589	64276648	3443	0.619179
A_18_P10767579	10	64304055	64304114	179718	0.1902
A_16_P02277252	10	64319886	64319943	117695	1.11427
A_16_P02277319	10	64353836	64353895	75475	0.61592
A_16_P02277425	10	64423063	64423122	4581	0.797788
A_18_P10772084	10	64454743	64454802	23357	0.874478
A_16_P18951592	10	64550246	64550305	155296	0.438836
A_16_P18951664	10	64571978	64572037	160234	0.354919
A_16_P32672574	10	64573698	64573745	138658	0.521928
A_18_P10771490	10	64574509	64574568	156086	0.696842
A_16_P32672632	10	64575960	64576019	66664	0.704348
A_16_P02277658	10	64577503	64577562	7393	0.491649
A_16_P18951718	10	64589469	64589528	71726	0.454512
A_16_P18951827	10	64630978	64631037	107082	0.675286
A_16_P02277819	10	64669613	64669672	2814	0.974087
A_18_P10771080	10	64743522	64743581	111732	-0.0161132
A_16_P18952308	10	64830174	64830233	126411	0.557424
A_16_P02278085	10	64874785	64874844	63456	0.846899
A_16_P02278202	10	64949299	64949358	6595	0.423879
A_14_P117959	10	65024425	65024484	154953	0.188324
A_16_P18952918	10	65083334	65083393	73115	0.212091
A_16_P02278494	10	65162339	65162398	149531	-0.0674755
A_16_P18953213	10	65221612	65221671	61210	0.809388
A_16_P18953425	10	65314154	65314213	134147	0.308132
A_16_P18953564	10	65364313	65364372	133810	0.0397807
A_16_P18953735	10	65427637	65427696	141531	0.365237
A_18_P10771568	10	65471137	65471195	149365	0.00981107
A_16_P02279019	10	65528431	65528490	98073	0.818008
A_16_P18954121	10	65621077	65621136	162816	0.423909
A_16_P02279223	10	65690293	65690352	89310	0.826127
A_16_P39062896	10	65784589	65784648	61628	0.817513
A_16_P02279394	10	65837421	65837480	82212	0.84551
A_18_P10772235	10	65900056	65900115	67925	0.445728
A_16_P39063315	10	65938074	65938133	117416	0.529551
A_16_P02279773	10	66066801	66066860	110126	0.792729
A_16_P18955320	10	66107040	66107099	118773	0.418334
A_16_P18955459	10	66164859	66164918	146601	0.835341
A_16_P02280038	10	66251849	66251908	107554	0.884968
A_16_P56448778	10	66318975	66319034	60980	0.744824
A_16_P18956009	10	66411768	66411827	52864	0.88884
A_16_P39064559	10	66456772	66456831	112619	1.11709
A_16_P18956247	10	66518189	66518248	84663	0.951214
A_16_P18956515	10	66638141	66638200	103715	0.565068
A_16_P18956676	10	66727888	66727947	83003	0.414865
A_16_P02280713	10	66799825	66799884	146648	0.170951
A_16_P56449723	10	66855185	66855244	96865	0.644073
A_18_P10773226	10	66902642	66902701	47361	0.824483
A_16_P18957149	10	66985030	66985089	64931	0.940861
A_16_P56450240	10	67097338	67097397	52281	0.548734
A_16_P18957552	10	67158944	67159003	131618	1.28851
A_16_P18957680	10	67211705	67211764	3775	0.785876
A_16_P39066240	10	67252205	67252264	126876	0.54745
A_18_P18423286	10	67303908	67303967	60300	1.21953
A_16_P18958000	10	67373133	67373192	120077	0.383146
A_16_P02281472	10	67429098	67429157	74999	0.582989
A_16_P39066666	10	67454101	67454160	*8768,100930,137351,152788,174259	0.547884
A_16_P18958248	10	67482043	67482102	134350	0.459126
A_16_P18958330	10	67518851	67518910	61108	0.353461
A_16_P02281685	10	67569325	67569384	17039	0.738774
A_16_P18958745	10	67684918	67684977	164328	0.879623
A_18_P10777906	10	67758613	67758672	157832	0.632733
A_16_P18959036	10	67805361	67805420	86696	1.14766
A_16_P39067696	10	67865256	67865315	11750	1.13303
A_16_P18959398	10	67960126	67960185	103838	1.0544
A_18_P18425150	10	68052068	68052127	145942	0.915112
A_16_P02282423	10	68072732	68072791	*37413,52483,64083,159557,165652	0.86717
A_16_P39068227	10	68100938	68100997	130240	0.781897
A_18_P10780782	10	68148858	68148917	104470	0.218373
A_16_P56452071	10	68237581	68237640	137582	0.595664
A_16_P39068634	10	68290259	68290318	150709	1.08949
A_18_P10780752	10	68395508	68395566	145373	0.924577
A_16_P18960482	10	68443835	68443894	89870	1.12394
A_16_P02283019	10	68516519	68516578	12953	0.571993
A_16_P18960775	10	68558600	68558659	89505	0.900088
A_16_P18960959	10	68630245	68630304	155190	0.74737
A_18_P10784084	10	68668307	68668366	87342	0.521112
A_16_P18961236	10	68730417	68730476	98483	0.895316
A_18_P18428759	10	68772358	68772417	115869	0.429121
A_16_P39069885	10	68779472	68779531	*34312,99640,131501,137277,147134	0.655433
A_16_P18961588	10	68843366	68843425	98903	0.507198
A_16_P02283705	10	68885637	68885696	55472	0.318453
A_16_P18961892	10	68956325	68956384	40189	0.569393
A_16_P02283846	10	69002751	69002810	112361	0.142817
A_16_P02283931	10	69067786	69067845	17261	0.669601
A_16_P56453414	10	69116440	69116499	171560	0.437259
A_16_P18962341	10	69188940	69188999	73791	0.856438
A_16_P18962481	10	69264679	69264738	64562	0.327748
A_16_P18962604	10	69318200	69318259	180084	0.596419
A_18_P10782268	10	69358865	69358924	50494	1.02114
A_14_P105097	10	69408480	69408539	*48206,67190,127804,131905,142272	0.451082
A_18_P10782979	10	69424507	69424566	70523	0.376832
A_16_P18962844	10	69467632	69467691	21415	0.801515
A_16_P18962909	10	69523157	69523216	40	0.3521
A_16_P02284460	10	69569157	69569216	170900	0.804073
A_16_P18963222	10	69669089	69669148	114293	0.382805
A_18_P10780245	10	69734496	69734555	5557	0.861075
A_16_P18963535	10	69822725	69822784	71262	0.464626
A_16_P18963658	10	69864295	69864354	48758	0.480385
A_16_P18963708	10	69881487	69881546	124808	0.36985
A_16_P56454335	10	69898721	69898780	28710	0.178582
A_16_P39072350	10	69916998	69917057	178304	0.684258
A_16_P39072384	10	69930218	69930277	144506	0.686486
A_18_P10784176	10	69959476	69959535	36864	0.74601
A_16_P02285034	10	69990590	69990649	162996	0.356874
A_18_P10786849	10	69990815	69990874	142602	0.756973
A_16_P32676177	10	69991063	69991107	92611	-0.0955444
A_16_P32676181	10	69991234	69991278	130140	0.288841
A_14_P130300	10	69991540	69991596	118592	0.440578
A_18_P10781099	10	70011697	70011756	49027	0.622655
A_18_P10789512	10	70118084	70118143	138784	0.657027
A_16_P32677480	10	70178856	70178915	127465	0.497789
A_16_P39073069	10	70196927	70196986	179081	0.627234
A_16_P39073101	10	70209859	70209918	85144	0.575298
A_16_P18964504	10	70217499	70217558	44742	0.825125
A_16_P02285346	10	70229949	70230008	40118	0.753459
A_16_P02285364	10	70247186	70247245	124058	0.54841
A_16_P02285411	10	70303572	70303631	74286	0.240277
A_16_P18964761	10	70351314	70351373	624	0.44824
A_16_P02285509	10	70395958	70396017	5469	0.669997
A_16_P39073598	10	70442310	70442369	51901	0.577426
A_16_P32679000	10	70525750	70525809	145444	0.203919
A_16_P18965260	10	70595422	70595481	162536	0.300812
A_16_P02285760	10	70608864	70608923	42148	0.458919
A_16_P39073975	10	70618242	70618301	152890	0.215579
A_18_P18435460	10	70629098	70629157	168025	0.451156
A_16_P39074030	10	70644090	70644149	69277	0.831846
A_16_P02285836	10	70664977	70665036	46286	-0.0624974
A_16_P18965540	10	70721960	70722019	64008	0.602005
A_18_P10786508	10	70787863	70787922	96382	0.509219
A_16_P39074515	10	70827644	70827703	21008	0.45996
A_18_P10785365	10	70891823	70891882	139182	0.381676
A_16_P18966047	10	70939507	70939566	166440	0.288331
A_16_P02286254	10	70979567	70979626	50890	0.488848
A_16_P18966280	10	71026982	71027041	179771	0.437898
A_18_P10786863	10	71040691	71040750	124644	0.66713
A_16_P02286363	10	71055850	71055907	172754	0.558441
A_16_P56455295	10	71065107	71065166	100572	0.145097
A_16_P02286393	10	71089662	71089721	7252	0.762075
A_16_P39075226	10	71106176	71106235	136209	0.284501
A_16_P02286455	10	71130510	71130569	78674	0.836737
A_16_P02286477	10	71143100	71143159	167083	-0.135627
A_16_P18966637	10	71175255	71175314	2595	0.377324
A_16_P02286607	10	71228537	71228596	101519	0.331327
A_16_P56455667	10	71306484	71306543	66879	1.09585
A_16_P02286746	10	71331834	71331884	1720	0.495428
A_16_P32682115	10	71332140	71332185	44429	0.741685
A_16_P32682128	10	71332371	71332415	21601	0.231147
A_16_P32682146	10	71332712	71332756	55646	0.0268701
A_14_P118532	10	71332953	71333003	78235	0.528355
A_16_P02286789	10	71369506	71369565	121841	0.14574
A_18_P10790046	10	71483717	71483776	49499	0.825609
A_16_P02287051	10	71544253	71544312	52893	0.280952
A_16_P02287133	10	71588347	71588406	117094	0.4491
A_16_P02287160	10	71603713	71603772	173801	0.737938
A_16_P02287202	10	71626401	71626460	26804	0.657479
A_16_P56456415	10	71652553	71652612	147448	-0.438804
A_16_P56456427	10	71666949	71667008	106312	0.800472
A_16_P18967943	10	71686604	71686663	142933	0.0851232
A_16_P02287369	10	71713411	71713470	67325	0.329873
A_16_P02287402	10	71727492	71727551	175011	0.294295
A_16_P02287449	10	71794007	71794066	86512	0.521963
A_16_P02287557	10	71867386	71867445	179992	0.42977
A_16_P18968472	10	71913880	71913939	106180	0.71558
A_18_P10788120	10	71952418	71952477	33116	0.528317
A_16_P02287754	10	72011602	72011661	10916	0.157189
A_16_P02287818	10	72063177	72063236	17299	0.0437192
A_18_P10790898	10	72177343	72177402	10086	0.207193
A_16_P18969131	10	72193966	72194025	87596	0.258714
A_16_P56457175	10	72195839	72195898	17194	0.355416
A_16_P02288010	10	72197315	72197374	137825	0.617648
A_16_P18969145	10	72198598	72198657	58981	0.909018
A_16_P18969153	10	72200683	72200738	127649	0.56697
A_16_P18969217	10	72234522	72234581	73902	0.67968
A_16_P02288122	10	72282361	72282420	156775	0.930318
A_16_P32684886	10	72357911	72357960	109035	0.284874
A_16_P39078457	10	72358673	72358717	23387	0.283714
A_16_P18969530	10	72359362	72359421	90882	0.284389
A_16_P02288244	10	72361178	72361237	131402	0.81949
A_16_P02288247	10	72362396	72362444	109992	0.584722
A_16_P56457487	10	72375904	72375963	135104	0.162558
A_16_P18969628	10	72437763	72437822	173734	0.732783
A_16_P18969806	10	72500054	72500113	130577	0.414348
A_18_P10789499	10	72564766	72564825	75059	1.13061
A_18_P10790099	10	72604929	72604988	110425	0.112436
A_14_P125528	10	72643280	72643339	64239	0.0388171
A_16_P39079166	10	72645148	72645207	90158	0.925533
A_18_P18440635	10	72646049	72646107	146032	0.872458
A_18_P10791055	10	72646936	72646995	8095	0.366954
A_16_P02288633	10	72648437	72648481	104289	0.380395
A_18_P10792581	10	72715711	72715770	60188	0.972102
A_16_P02288797	10	72751340	72751399	78696	0.642821
A_16_P18970717	10	72846995	72847054	115436	0.150981
A_16_P02288977	10	72892744	72892803	52324	0.298074
A_18_P10791968	10	72937874	72937933	51477	0.391301
A_18_P10787022	10	73036865	73036924	158152	0.558604
A_16_P02289321	10	73087069	73087128	44398	0.738614
A_18_P10788018	10	73092433	73092492	69105	0.41258
A_16_P02289349	10	73102202	73102261	99994	0.658583
A_16_P18971436	10	73113547	73113606	27955	0.713092
A_18_P10790826	10	73120641	73120700	167623	0.730631
A_16_P02289411	10	73141577	73141636	165561	0.290109
A_16_P18971779	10	73247632	73247691	135760	0.0590392
A_16_P02289709	10	73324102	73324161	177452	0.658231
A_18_P18443709	10	73375107	73375166	79849	0.552985
A_16_P02289891	10	73426703	73426762	160514	0.582444
A_16_P18972526	10	73489415	73489474	23873	0.455643
A_16_P18972763	10	73564782	73564841	53034	0.467923
A_16_P02290190	10	73576089	73576148	166293	0.137569
A_16_P02290202	10	73582594	73582653	161664	0.332063
A_16_P02290219	10	73591264	73591323	55363	0.171921
A_16_P18972875	10	73600775	73600834	110078	-0.102467
A_16_P18972886	10	73606016	73606075	75333	0.360125
A_16_P02290256	10	73616761	73616820	47451	0.128186
A_16_P02290315	10	73696722	73696781	146223	0.452334
A_18_P10793180	10	73729690	73729749	102933	0.660019
A_16_P39082186	10	73736515	73736574	55176	0.415587
A_16_P02290366	10	73747903	73747962	136566	0.654426
A_16_P02290371	10	73756309	73756368	67238	0.644232
A_16_P39082245	10	73765081	73765140	65796	0.554708
A_16_P56460086	10	73806741	73806800	73895	0.537897
A_16_P18973423	10	73858661	73858720	33397	0.0340391
A_16_P18973462	10	73873192	73873251	148125	0.492572
A_16_P18973486	10	73885094	73885153	37219	0.203355
A_16_P02290595	10	73905641	73905700	22416	0.189752
A_18_P10798881	10	73935517	73935576	77756	0.858423
A_16_P18973604	10	73948188	73948247	12004	0.628399
A_16_P18973636	10	73964318	73964377	35082	0.259444
A_16_P18973702	10	73996669	73996728	30855	0.162597
A_16_P02290793	10	74071060	74071119	50598	0.387466
A_16_P18973990	10	74114999	74115058	4947	0.355552
A_16_P02290903	10	74139798	74139857	126961	0.396671
A_18_P18445384	10	74207077	74207136	62070	0.357559
A_16_P18974225	10	74232157	74232216	149786	0.222283
A_16_P39083445	10	74267190	74267249	3629	0.671925
A_16_P18974361	10	74284842	74284901	80084	0.467774
A_16_P18974443	10	74321183	74321242	163055	0.374794
A_16_P18974469	10	74333704	74333763	12318	0.201979
A_18_P10792873	10	74371828	74371887	90487	0.991764
A_16_P02291197	10	74394888	74394947	38857	0.599911
A_18_P10796227	10	74467948	74468007	169658	0.518133
A_16_P18974821	10	74506448	74506507	66413	0.679784
A_16_P18974997	10	74585446	74585505	124442	0.40079
A_16_P32690427	10	74660248	74660307	299	0.522791
A_16_P18975245	10	74702311	74702370	49761	0.145359
A_16_P32690774	10	74773960	74774019	171356	-0.000984285
A_18_P18446677	10	74812360	74812419	76491	-0.123545
A_18_P10796640	10	74854743	74854802	54115	0.61896
A_16_P18975585	10	74894736	74894795	127799	0.671656
A_16_P56461330	10	74969422	74969481	163960	0.291721
A_18_P18447407	10	75008603	75008662	137965	0.251004
A_18_P10793901	10	75009054	75009113	80306	0.482285
A_14_P104427	10	75010521	75010578	44059	-0.0655314
A_16_P39085046	10	75010965	75011024	48024	0.152782
A_14_P136589	10	75011856	75011910	132403	0.532433
A_18_P10792295	10	75058208	75058267	112121	0.365082
A_16_P18975957	10	75096146	75096205	141816	0.418068
A_18_P18447423	10	75141570	75141629	32096	0.410407
A_16_P18976155	10	75196880	75196939	70354	0.73742
A_16_P18976356	10	75275179	75275238	122036	0.531945
A_18_P10798686	10	75319946	75320005	110437	0.781962
A_16_P18976601	10	75381667	75381726	37011	0.465205
A_18_P10797554	10	75490897	75490956	17730	0.819165
A_16_P18976968	10	75527487	75527546	179613	-0.163677
A_16_P18977293	10	75629542	75629601	158737	-0.350135
A_16_P32696104	10	75671802	75671852	102932	0.435215
A_16_P02292763	10	75672676	75672730	107149	0.437072
A_18_P10795180	10	75673722	75673771	76353	0.934614
A_16_P32696208	10	75674644	75674703	155886	0.669757
A_16_P32696258	10	75676542	75676593	37284	0.155613
A_16_P18977515	10	75726247	75726306	56381	0.353881
A_16_P18977595	10	75768482	75768541	141160	0.597062
A_16_P18977623	10	75780734	75780793	106719	0.224026
A_16_P18977662	10	75796506	75796565	166396	-0.0188251
A_16_P18977684	10	75805803	75805862	87718	0.373284
A_18_P10798790	10	75834107	75834166	150738	0.337264
A_16_P02292978	10	75857231	75857290	45585	0.255276
A_16_P18977844	10	75867244	75867303	58387	-0.181319
A_16_P56462153	10	75877052	75877111	104031	0.699726
A_18_P10798939	10	75909881	75909940	113582	0.998335
A_16_P39087496	10	75965591	75965650	138886	0.345995
A_16_P18978216	10	76022993	76023052	64833	0.466435
A_16_P18978380	10	76099253	76099312	109255	0.492336
A_16_P18978515	10	76168996	76169055	103650	-0.0975471
A_16_P02293468	10	76227701	76227760	9757	0.0762166
A_16_P18978869	10	76337573	76337632	4707	0.409385
A_16_P39088420	10	76402293	76402352	165155	0.141857
A_18_P10799826	10	76500272	76500331	27633	0.684707
A_18_P10802719	10	76582749	76582808	108955	0.635512
A_16_P18979316	10	76596837	76596896	145733	-0.101593
A_16_P02293879	10	76619987	76620046	69901	0.561225
A_16_P02293911	10	76643827	76643886	168986	0.739164
A_16_P18979475	10	76659486	76659545	178018	0.620513
A_18_P10799768	10	76684399	76684458	125034	0.626879
A_16_P02294009	10	76699793	76699852	172137	0.126112
A_16_P39089057	10	76709691	76709750	23681	0.619677
A_16_P18979745	10	76750332	76750391	123306	0.0337347
A_16_P18979791	10	76768800	76768859	100157	0.270499
A_16_P18979994	10	76835032	76835087	*95628,98732,102539,104322,135935	0.820361
A_16_P56463401	10	76836856	76836915	172562	0.029588
A_16_P18980111	10	76878545	76878604	150158	0.13763
A_16_P18980208	10	76933143	76933202	108771	0.862132
A_16_P18980480	10	77055798	77055857	134224	0.00226751
A_16_P18980503	10	77095064	77095123	93327	0.724722
A_16_P18980832	10	77210235	77210294	99381	0.754785
A_16_P18981019	10	77272227	77272286	130074	0.664152
A_16_P18981165	10	77352571	77352630	74396	0.911738
A_16_P18981304	10	77394716	77394775	38700	0.918971
A_16_P18981500	10	77456902	77456961	68588	0.411522
A_18_P10802018	10	77523102	77523161	125439	0.75412
A_16_P18981861	10	77585465	77585524	13075	0.951709
A_16_P18982041	10	77648944	77649003	53797	0.565684
A_16_P02295655	10	77729063	77729122	125407	0.408802
A_16_P18982509	10	77796106	77796165	1212	0.725384
A_16_P02295877	10	77843844	77843902	75568	0.568415
A_16_P18982780	10	77889960	77890019	123989	0.565484
A_16_P39092528	10	77987356	77987415	71612	0.890465
A_16_P18983131	10	78032929	78032988	135213	0.535897
A_16_P39092801	10	78085796	78085855	11537	0.751242
A_16_P02296394	10	78168073	78168132	68360	0.299233
A_18_P10807833	10	78256433	78256492	556	5.80335
A_16_P18983911	10	78337920	78337979	122338	1.54982
A_16_P02296677	10	78390423	78390482	28938	0.16363
A_18_P10808799	10	78453725	78453784	39270	0.159353
A_16_P02296826	10	78496680	78496739	11334	0.469286
A_16_P02296844	10	78517951	78518010	*8098,16629,34766,136468,179827	0.460109
A_16_P18984324	10	78547128	78547187	172368	0.507922
A_16_P02297016	10	78651963	78652022	88690	0.475013
A_16_P02297135	10	78715246	78715305	52954	0.873978
A_16_P02297229	10	78757302	78757361	123599	1.06337
A_16_P02297314	10	78797760	78797819	155230	0.811918
A_16_P18985153	10	78845705	78845764	86843	0.31918
A_16_P18985348	10	78909986	78910045	414	0.665854
A_16_P39095154	10	79009143	79009202	96046	1.35259
A_16_P02297767	10	79047323	79047382	22954	0.835159
A_16_P02297905	10	79117234	79117293	42591	0.256835
A_16_P02298043	10	79191986	79192045	94863	0.720669
A_16_P02298191	10	79278206	79278265	176890	0.52829
A_18_P10806337	10	79388530	79388589	78649	1.08411
A_18_P18463569	10	79428995	79429054	104029	0.644375
A_16_P02298518	10	79476524	79476583	35973	0.287702
A_18_P10808475	10	79536173	79536232	169257	0.697222
A_16_P18987244	10	79576985	79577044	24036	0.599373
A_18_P10811699	10	79625229	79625288	134710	0.840719
A_18_P18465669	10	79675989	79676048	53931	0.380198
A_16_P02298881	10	79736367	79736426	8899	0.781416
A_16_P18987675	10	79744682	79744741	32748	1.03556
A_16_P32701149	10	79760682	79760741	103365	0.8406
A_16_P18987751	10	79775629	79775688	5111	0.408465
A_16_P56467385	10	79786439	79786498	167442	0.594895
A_18_P18466567	10	79794565	79794624	56677	0.622427
A_16_P18987811	10	79799514	79799573	143213	0.315059
A_16_P02298998	10	79804557	79804616	4665	0.50206
A_16_P39097425	10	79807994	79808053	127965	0.744286
A_16_P02299005	10	79813275	79813334	3819	0.760827
A_16_P18987935	10	79847203	79847262	104724	0.683603
A_16_P18988063	10	79930116	79930175	155088	0.533372
A_16_P02299287	10	80016991	80017050	18942	0.731989
A_16_P56468069	10	80090350	80090409	92261	0.196328
A_16_P18988725	10	80171813	80171872	124526	0.928118
A_16_P39098524	10	80246881	80246940	179891	0.329582
A_16_P56468566	10	80307989	80308048	47336	0.272507
A_16_P02299864	10	80381552	80381611	101669	0.251169
A_16_P02299988	10	80462416	80462475	92804	0.166424
A_16_P02300078	10	80517810	80517869	167088	0.75735
A_16_P18989848	10	80597690	80597749	66021	0.448994
A_18_P10812602	10	80651231	80651290	38650	0.925531
A_18_P18469533	10	80754192	80754251	44808	0.661782
A_16_P18990468	10	80821180	80821239	95454	0.296728
A_16_P18990745	10	80904544	80904603	57333	0.447149
A_18_P10814530	10	80977566	80977625	40656	0.365714
A_16_P02301031	10	81041965	81042024	158420	0.0916828
A_16_P18991378	10	81099530	81099589	141637	1.04939
A_16_P55117104	10	81155294	81155353	55274	0.3077
A_16_P18991727	10	81245191	81245250	97335	0.736961
A_16_P56471087	10	81315720	81315778	63735	0.464282
A_16_P32702894	10	81316204	81316251	17273	0.02879
A_16_P32702921	10	81316885	81316929	161214	0.822302
A_18_P10812470	10	81318702	81318746	71762	0.688441
A_18_P18470571	10	81319700	81319748	71293	0.730448
A_18_P10810188	10	81340163	81340222	93771	0.701281
A_16_P32703032	10	81370988	81371032	111202	0.752209
A_16_P32703082	10	81372231	81372275	5033	0.244369
A_18_P18472177	10	81373163	81373209	50469	1.33373
A_16_P32703120	10	81373901	81373945	35538	0.32671
A_18_P10815585	10	81374674	81374733	6711	0.679035
A_18_P10816658	10	81402510	81402569	54992	0.562617
A_16_P56470784	10	81450779	81450832	105733	-0.0291394
A_18_P10815751	10	81580243	81580302	143981	0.59519
A_16_P02301424	10	81685369	81685428	81729	0.46855
A_16_P02301482	10	81733713	81733772	117944	0.334547
A_16_P18993574	10	81776490	81776549	14360	0.864036
A_18_P10814362	10	81820968	81821027	87552	0.0505107
A_16_P18993775	10	81873133	81873192	161029	0.0631492
A_18_P10818429	10	81915332	81915390	68066	0.914044
A_16_P18993966	10	81958681	81958740	90629	1.06144
A_16_P18994134	10	82021646	82021705	129851	0.797038
A_16_P39103937	10	82031631	82031690	57221	0.740626
A_16_P02301760	10	82035503	82035559	176231	0.745358
A_16_P02301768	10	82038849	82038908	169525	0.711091
A_16_P18994195	10	82041568	82041626	61683	0.262673
A_16_P39103995	10	82046148	82046207	71379	0.338697
A_16_P18994276	10	82086987	82087046	10024	1.16806
A_16_P56472598	10	82211875	82211934	91199	1.08369
A_16_P18994816	10	82306815	82306874	68511	0.691063
A_16_P18995023	10	82404936	82404995	118825	0.895858
A_16_P56473020	10	82451724	82451783	94206	0.313995
A_16_P39105099	10	82514896	82514955	80883	0.620813
A_18_P10817099	10	82558944	82559003	172086	0.516346
A_18_P10820648	10	82622065	82622124	131768	0.363032
A_16_P56473461	10	82668806	82668865	98662	-0.0345593
A_16_P18995611	10	82718756	82718815	76862	1.20186
A_16_P18995723	10	82775065	82775124	144342	1.11135
A_16_P02302740	10	82860481	82860540	28556	0.623409
A_16_P56473995	10	82932831	82932890	159148	0.253675
A_16_P02302919	10	83001189	83001248	18022	1.02905
A_16_P18996231	10	83060752	83060811	47691	1.07837
A_18_P10821406	10	83122445	83122504	165575	0.918263
A_16_P39106241	10	83167989	83168048	73384	0.460194
A_18_P10819307	10	83278038	83278097	35110	1.04273
A_16_P56474821	10	83327535	83327594	160827	0.945901
A_16_P18996866	10	83433195	83433254	155641	0.65057
A_16_P18996951	10	83485997	83486056	32132	0.716839
A_18_P10819559	10	83552580	83552639	49858	0.37097
A_16_P18997197	10	83600218	83600277	47164	0.819485
A_16_P02303589	10	83638495	83638554	159118	0.431839
A_16_P18997516	10	83719119	83719178	76340	0.898227
A_16_P18997711	10	83799069	83799128	9516	1.12758
A_16_P18997896	10	83878607	83878665	113804	0.465648
A_18_P18479963	10	83934115	83934174	16642	1.0686
A_16_P56476012	10	84012900	84012959	97204	0.541906
A_16_P18998520	10	84098620	84098679	17212	0.244402
A_16_P18998623	10	84137675	84137734	145639	0.778577
A_18_P10823222	10	84181577	84181636	153958	0.422043
A_16_P02304570	10	84232776	84232835	67762	0.569293
A_16_P02304634	10	84270008	84270067	81980	0.560762
A_16_P56476482	10	84325725	84325784	30229	0.424643
A_16_P18999385	10	84433985	84434044	65705	0.892058
A_16_P56476694	10	84471827	84471886	118370	0.36052
A_16_P18999633	10	84518336	84518395	165463	0.727734
A_18_P10822546	10	84588649	84588708	180753	0.494272
A_16_P56476955	10	84643522	84643581	43465	0.382838
A_16_P39109907	10	84693211	84693270	156427	0.61246
A_16_P56477168	10	84742832	84742891	85565	0.706318
A_18_P10821762	10	84783369	84783427	135828	0.972909
A_16_P02305535	10	84835177	84835236	29889	0.125912
A_18_P10821982	10	84922435	84922494	123220	0.768361
A_18_P10824821	10	84973951	84974010	53890	0.824635
A_18_P10826079	10	85035004	85035063	6921	0.728218
A_16_P19000932	10	85091232	85091291	25541	-0.0721462
A_16_P19001023	10	85140044	85140103	117355	0.9219
A_16_P02305921	10	85221343	85221402	25314	0.420317
A_18_P10827329	10	85283970	85284029	166057	0.806307
A_16_P19001405	10	85366643	85366702	172094	1.07406
A_16_P39111371	10	85435685	85435744	119444	0.785325
A_16_P02306232	10	85484389	85484448	3317	0.902336
A_16_P56478990	10	85563820	85563879	162537	0.316944
A_18_P10823936	10	85632291	85632350	172115	0.887481
A_16_P02306433	10	85682516	85682575	96295	-0.0821711
A_18_P10827855	10	85738051	85738110	42230	0.514927
A_16_P19002322	10	85806428	85806487	80692	0.934714
A_16_P02306686	10	85857846	85857905	108444	0.815953
A_16_P19002515	10	85908978	85909037	40407	0.598912
A_18_P10825517	10	85949005	85949064	3975	0.898954
A_16_P56479756	10	85960952	85961011	55331	1.01116
A_16_P02306818	10	85964676	85964735	4460	0.938193
A_18_P10826757	10	85968342	85968401	120333	0.957295
A_16_P56479772	10	85972589	85972648	2437	0.42586
A_18_P10825483	10	85978432	85978491	137389	0.875533
A_18_P10826021	10	85988577	85988636	62235	0.890219
A_16_P56479809	10	86006725	86006784	135975	0.37458
A_16_P19002811	10	86010316	86010369	69855	0.915445
A_14_P125371	10	86012845	86012903	12108	0.140757
A_18_P10826987	10	86015248	86015307	137942	0.910144
A_16_P19002831	10	86017802	86017859	138671	0.839984
A_18_P10828378	10	86029198	86029257	178027	0.526123
A_16_P02306980	10	86077096	86077155	111297	0.276589
A_18_P10826759	10	86116009	86116068	49780	0.213488
A_18_P10825635	10	86166417	86166476	172648	0.848898
A_16_P19003309	10	86242434	86242493	130780	0.241796
A_16_P39113338	10	86311235	86311294	118310	0.442292
A_16_P02307408	10	86426774	86426833	161437	0.806814
A_16_P39113701	10	86481348	86481407	88868	0.981365
A_16_P02307530	10	86556814	86556873	129082	-0.152027
A_16_P19004051	10	86633866	86633925	10766	0.735625
A_16_P19004152	10	86685248	86685307	39305	-0.140719
A_16_P19004265	10	86727201	86727260	68560	0.826433
A_16_P39114305	10	86802718	86802777	142242	0.57386
A_16_P02307933	10	86874414	86874473	124790	0.255086
A_16_P02308028	10	86942772	86942831	63916	0.340022
A_18_P10830956	10	87009222	87009281	106554	0.921634
A_18_P10826122	10	87065182	87065241	19590	0.808965
A_16_P56481866	10	87110557	87110616	146457	0.469375
A_16_P19005169	10	87179205	87179264	69243	0.313635
A_16_P19005355	10	87268974	87269033	134300	0.687118
A_16_P19005454	10	87315986	87316045	145744	0.124053
A_16_P02308552	10	87385143	87385202	120548	0.597591
A_16_P02308668	10	87450570	87450629	58511	0.598786
A_16_P02308707	10	87491139	87491198	118805	0.520424
A_16_P19005976	10	87537400	87537459	37903	0.0584345
A_16_P19006068	10	87585390	87585449	48091	0.505845
A_16_P39116058	10	87644821	87644880	4143	0.676535
A_16_P19006303	10	87697715	87697774	67624	0.263629
A_16_P02309012	10	87734873	87734932	41655	0.543996
A_16_P19006520	10	87785842	87785901	69013	0.782297
A_16_P19006640	10	87831326	87831385	83448	0.922878
A_16_P19006740	10	87880371	87880430	99173	0.281024
A_16_P19007031	10	87976137	87976196	60883	0.712142
A_16_P19007198	10	88029747	88029806	120619	0.579103
A_18_P10828817	10	88087203	88087262	113254	0.623673
A_16_P39117409	10	88150331	88150390	104701	0.788873
A_16_P32707886	10	88232111	88232170	98560	0.112472
A_16_P39117666	10	88271940	88271999	48635	0.192235
A_16_P19007856	10	88334471	88334530	7085	0.278853
A_16_P56484191	10	88380850	88380909	43434	0.593881
A_18_P10833372	10	88437146	88437205	104571	0.415454
A_16_P02310029	10	88448526	88448585	123512	0.987535
A_16_P02310059	10	88461907	88461966	151475	0.895613
A_16_P56484328	10	88477594	88477653	47581	0.677153
A_16_P02310101	10	88487189	88487248	170114	-0.226
A_18_P10830191	10	88518406	88518465	128121	-0.203892
A_16_P02310185	10	88547275	88547334	46913	1.01339
A_16_P39118336	10	88562191	88562250	72540	0.474998
A_16_P19008438	10	88588266	88588325	121823	0.347102
A_16_P02310260	10	88609257	88609316	118540	0.534608
A_16_P19008520	10	88625362	88625421	122628	0.490259
A_16_P56484612	10	88654727	88654786	26354	0.35701
A_18_P10834703	10	88678819	88678878	165306	0.773128
A_16_P56484693	10	88692044	88692103	106203	0.575111
A_16_P02310421	10	88734088	88734147	177808	0.558434
A_16_P56484824	10	88805797	88805856	168485	0.209673
A_16_P39118917	10	88815522	88815581	45899	0.202695
A_18_P18496982	10	88822577	88822636	114782	0.695464
A_18_P10829204	10	88827976	88828035	122954	0.120601
A_16_P02310477	10	88842646	88842705	31169	0.147523
A_18_P10835662	10	88853578	88853637	161410	0.479772
A_16_P19009085	10	88868493	88868552	129265	0.458657
A_18_P10833486	10	88913208	88913267	146517	0.35326
A_18_P10834605	10	88960132	88960186	3289	-0.0960893
A_18_P10836129	10	89090515	89090574	163067	0.188539
A_18_P10834959	10	89184462	89184521	8463	0.563668
A_16_P19010027	10	89267603	89267662	66300	0.494265
A_16_P19010041	10	89272424	89272483	31232	0.0319108
A_16_P19010057	10	89280305	89280364	71647	0.236059
A_16_P02310590	10	89294966	89295025	45856	0.461857
A_16_P56485536	10	89307741	89307800	62788	0.254893
A_16_P39120211	10	89348185	89348244	77491	0.438769
A_16_P19010260	10	89402995	89403054	55238	0.336734
A_16_P56485765	10	89423485	89423544	81589	0.297172
A_16_P39120395	10	89437172	89437231	34086	-0.00756418
A_18_P18499017	10	89452630	89452689	31462	0.484595
A_16_P19010437	10	89466149	89466208	144520	0.393896
A_16_P19010512	10	89488862	89488921	110378	0.436808
A_16_P19010548	10	89507277	89507336	10475	0.54487
A_16_P19010601	10	89525051	89525110	121556	0.370075
A_16_P19010723	10	89576657	89576716	80890	0.384515
A_16_P19010807	10	89619169	89619228	97565	0.436567
A_16_P39120877	10	89620563	89620622	100009	0.227021
A_18_P10833906	10	89621065	89621124	65097	0.535718
A_16_P02311028	10	89622025	89622069	46601	0.249667
A_16_P39120884	10	89622663	89622714	176860	0.661147
A_16_P39120893	10	89625080	89625139	14963	0.649906
A_16_P39120944	10	89640098	89640157	49410	0.337634
A_16_P19010938	10	89676682	89676741	56261	0.406332
A_16_P19010968	10	89689996	89690055	14573	-0.315163
A_16_P19010998	10	89700306	89700365	137555	0.473055
A_18_P10834928	10	89731199	89731258	58138	0.304053
A_16_P19011157	10	89761762	89761821	178199	0.381739
A_16_P19011266	10	89806523	89806582	72143	0.532941
A_16_P19011387	10	89851273	89851332	53149	0.346073
A_16_P02311484	10	89922387	89922446	1953	0.542959
A_16_P56486623	10	89988445	89988504	109338	0.676091
A_16_P02311750	10	90077202	90077261	73732	0.987088
A_16_P56486895	10	90147797	90147856	116809	0.314016
A_16_P19012290	10	90198865	90198924	87630	0.466707
A_16_P39122494	10	90254740	90254799	169610	0.533677
A_16_P19012569	10	90299156	90299215	140169	0.496758
A_16_P19012741	10	90356770	90356829	174405	0.0207176
A_16_P19012820	10	90401887	90401946	167003	0.823084
A_18_P10838371	10	90462867	90462926	62429	0.209704
A_16_P56487515	10	90511546	90511603	116961	0.632792
A_16_P32712874	10	90521269	90521328	106938	0.727949
A_16_P39123233	10	90524400	90524459	170149	-0.0945358
A_16_P32712964	10	90530664	90530723	138898	0.214247
A_16_P39123260	10	90533060	90533119	130452	0.343132
A_16_P39123273	10	90536706	90536765	84841	0.731789
A_16_P02312543	10	90579138	90579197	106159	0.432437
A_16_P19013561	10	90664898	90664957	91413	0.410028
A_16_P02312763	10	90699560	90699619	154563	0.527385
A_16_P19013699	10	90707650	90707709	145070	0.0764425
A_16_P19013741	10	90720480	90720539	123455	-0.0900215
A_16_P19013801	10	90738529	90738588	159248	-0.128609
A_16_P02312858	10	90749603	90749662	65880	0.214863
A_16_P02312870	10	90755051	90755110	49566	0.502555
A_16_P39124002	10	90759380	90759439	120208	0.415195
A_16_P19013886	10	90763805	90763864	77304	0.346
A_18_P10840904	10	90770208	90770267	107053	0.384047
A_16_P19013924	10	90774867	90774926	145302	0.499683
A_16_P19014014	10	90815918	90815977	63060	0.474382
A_16_P56488040	10	90883874	90883933	106000	0.221335
A_16_P02313160	10	90961466	90961525	161903	0.467508
A_16_P39124526	10	90974871	90974930	91428	0.39983
A_16_P19014421	10	90986386	90986445	40157	0.710083
A_16_P02313224	10	90992568	90992627	126375	0.586547
A_16_P02313234	10	90999887	90999946	179576	0.807954
A_16_P19014486	10	91010550	91010609	92874	0.396825
A_16_P19014549	10	91043310	91043369	88707	0.447578
A_16_P02313381	10	91127945	91128004	177380	0.4492
A_16_P32715515	10	91180089	91180148	137968	0.275619
A_16_P19014888	10	91199249	91199308	44765	0.807375
A_16_P19014912	10	91214203	91214262	44872	0.782792
A_16_P19014958	10	91229814	91229873	87778	0.486221
A_16_P02313557	10	91243169	91243228	32814	0.159793
A_16_P19015044	10	91263839	91263898	156754	0.267512
A_18_P18505477	10	91293863	91293922	76641	0.626489
A_16_P02313643	10	91308967	91309026	47359	0.729988
A_18_P10844559	10	91356972	91357031	169117	0.121806
A_18_P10843915	10	91418116	91418175	36021	0.444958
A_16_P39125782	10	91492463	91492522	97579	0.126684
A_16_P19015761	10	91567528	91567587	42104	0.472273
A_16_P02314083	10	91626609	91626668	108133	0.000332236
A_16_P19015996	10	91679236	91679295	108523	0.833388
A_16_P19016201	10	91779698	91779757	175914	0.166724
A_18_P18507827	10	91860336	91860395	171996	0.899197
A_16_P19016409	10	91907036	91907095	108831	0.674496
A_16_P19016604	10	91979693	91979752	72723	0.552894
A_16_P19016715	10	92037074	92037133	13448	0.200888
A_16_P19016829	10	92095431	92095490	59477	0.168542
A_16_P02314682	10	92139222	92139281	162031	0.471775
A_16_P19017048	10	92191579	92191638	168844	0.892963
A_16_P19017170	10	92264054	92264113	14356	0.639698
A_16_P19017235	10	92313149	92313208	42518	0.154812
A_16_P19017316	10	92352920	92352979	109082	0.415316
A_16_P02314972	10	92402381	92402440	99577	0.573645
A_16_P19017487	10	92439661	92439720	23638	1.01347
A_16_P19017579	10	92480156	92480215	19604	0.625119
A_16_P19017736	10	92548124	92548183	164156	-0.109282
A_16_P56491267	10	92597838	92597897	3760	0.567737
A_16_P02315301	10	92667535	92667594	160846	0.682861
A_16_P02315410	10	92748093	92748152	50623	1.03338
A_18_P10847076	10	92817294	92817353	152834	0.962666
A_16_P02315555	10	92855758	92855817	117244	0.336348
A_16_P02315645	10	92921266	92921325	84603	0.747011
A_16_P56492030	10	92997578	92997637	63626	0.507787
A_16_P02315834	10	93045812	93045871	170367	0.812898
A_16_P02315921	10	93112623	93112682	160879	0.453646
A_16_P02315970	10	93155355	93155414	117654	0.38013
A_16_P19019226	10	93193654	93193713	29642	0.77103
A_18_P18510327	10	93248631	93248690	134356	0.17008
A_18_P10849213	10	93333478	93333537	151797	0.577356
A_16_P32718863	10	93388773	93388832	134869	0.291307
A_18_P10845512	10	93467636	93467695	128606	0.542712
A_18_P10844933	10	93517768	93517827	16820	0.643767
A_16_P02316580	10	93626821	93626880	138236	0.800711
A_14_P114188	10	93702179	93702238	146165	0.561719
A_16_P19020415	10	93742796	93742855	27574	0.320073
A_16_P19020618	10	93831958	93832017	58451	0.567393
A_16_P19020841	10	93912819	93912878	173357	0.233959
A_16_P56493341	10	93986422	93986481	6312	0.527379
A_16_P19021277	10	94094080	94094139	16919	0.933679
A_16_P19021348	10	94138397	94138456	174719	0.879843
A_16_P19021511	10	94241885	94241944	159617	0.28332
A_16_P19021607	10	94282024	94282083	157205	0.86242
A_16_P39132050	10	94321690	94321749	55447	0.233927
A_18_P10850457	10	94353750	94353807	46565	0.150105
A_16_P19021755	10	94364067	94364126	84359	0.0220933
A_16_P02317510	10	94373251	94373310	70002	-0.0453188
A_16_P19021793	10	94383351	94383410	91451	0.575194
A_16_P39132230	10	94403676	94403735	54132	0.187238
A_16_P32722037	10	94414210	94414269	95385	-0.192957
A_16_P19021884	10	94427698	94427757	179368	0.484935
A_18_P10850263	10	94467829	94467888	59295	0.315066
A_16_P19022175	10	94570903	94570962	157295	0.700211
A_16_P19022302	10	94633099	94633158	109583	0.615363
A_16_P56494175	10	94684285	94684344	141947	0.286785
A_16_P19022525	10	94725611	94725670	162350	0.373725
A_16_P19022642	10	94767480	94767539	10128	0.537658
A_16_P02318090	10	94822155	94822209	21477	0.593547
A_16_P32722903	10	94823353	94823412	53636	0.846347
A_14_P133235	10	94824637	94824693	107206	0.695801
A_16_P02318100	10	94827335	94827394	142675	0.643458
A_16_P02318103	10	94828428	94828472	55205	0.389714
A_16_P02318143	10	94855338	94855397	*23933,35464,39136,40528,69322	0.182778
A_16_P02318152	10	94872513	94872572	131562	0.509297
A_16_P19023012	10	94918070	94918129	90853	0.907901
A_16_P02318300	10	94975905	94975964	151059	0.96273
A_16_P39133695	10	95029033	95029092	92470	0.268928
A_16_P19023365	10	95072658	95072717	67405	1.10058
A_18_P10850026	10	95147507	95147566	25300	0.619778
A_16_P19023760	10	95204713	95204772	11125	0.508891
A_16_P02318741	10	95267320	95267379	140779	0.233944
A_16_P02318811	10	95327264	95327323	95457	0.76623
A_18_P18518422	10	95333339	95333398	124499	1.07232
A_16_P02318841	10	95341841	95341900	98621	0.696124
A_16_P02318849	10	95346599	95346658	89935	0.586423
A_16_P19024109	10	95349779	95349838	12936	0.14543
A_16_P32724511	10	95351800	95351859	176256	0.444909
A_16_P19024118	10	95352892	95352951	98509	0.431345
A_16_P02318864	10	95354977	95355036	116931	0.835204
A_16_P39134618	10	95358279	95358338	55752	0.726945
A_16_P39134623	10	95359503	95359562	93254	0.776885
A_16_P19024167	10	95368696	95368755	59130	0.752616
A_16_P32724626	10	95380322	95380381	124546	0.442654
A_18_P10849498	10	95398339	95398398	115899	1.00685
A_16_P19024279	10	95408016	95408075	98971	0.786149
A_16_P02318975	10	95416061	95416120	37923	0.69264
A_16_P32724952	10	95425220	95425279	157308	0.500856
A_16_P19024436	10	95463244	95463303	180123	0.594871
A_16_P19024514	10	95507044	95507103	20261	0.524039
A_18_P10850605	10	95521101	95521160	77012	1.04499
A_18_P10850530	10	95527373	95527432	58645	0.537485
A_18_P10846497	10	95540707	95540766	96559	0.20276
A_16_P02319196	10	95550813	95550872	167473	0.419575
A_16_P32725447	10	95557632	95557691	116121	0.662214
A_16_P19024794	10	95618550	95618609	177605	0.436952
A_18_P10852864	10	95657152	95657211	30786	0.55581
A_16_P19025001	10	95717094	95717153	47594	0.583999
A_16_P02319438	10	95754689	95754748	141323	0.514657
A_16_P02319480	10	95782980	95783039	163855	0.535791
A_18_P10853908	10	95802748	95802807	119650	0.51853
A_16_P19025280	10	95834431	95834490	57831	1.005
A_18_P18520313	10	95895039	95895098	8877	0.262323
A_18_P10852824	10	95918092	95918151	136760	0.58853
A_16_P02319812	10	95981566	95981625	138183	0.262145
A_16_P19025730	10	95995980	95996039	35760	0.130848
A_16_P19025834	10	96032959	96033018	120916	0.856208
A_18_P18521530	10	96081419	96081478	78067	0.414937
A_16_P19026086	10	96121687	96121746	87080	0.179497
A_16_P19026137	10	96161314	96161373	36478	0.32121
A_16_P19026284	10	96236445	96236504	30325	0.624752
A_16_P19026369	10	96292445	96292504	76301	0.772027
A_18_P18522099	10	96309548	96309607	166278	0.677198
A_16_P56496367	10	96316819	96316878	7270	0.851007
A_16_P19026454	10	96331233	96331292	19341	0.512152
A_16_P39137100	10	96342986	96343045	15382	0.713835
A_18_P10853920	10	96354315	96354374	83203	0.354078
A_16_P39137209	10	96383288	96383347	13655	0.498859
A_16_P19026640	10	96448728	96448787	165846	0.303365
A_16_P19026682	10	96488443	96488502	57240	0.28774
A_16_P02320440	10	96523214	96523273	110152	0.666481
A_16_P32728258	10	96540444	96540503	154575	0.123627
A_14_P133020	10	96565541	96565600	116913	0.96921
A_18_P18521102	10	96581307	96581366	79195	-0.0267005
A_16_P19026769	10	96602801	96602860	132167	0.631794
A_18_P10854905	10	96634028	96634087	96833	1.0824
A_16_P19026851	10	96683420	96683479	22781	0.444707
A_16_P32728478	10	96702831	96702890	155752	0.281506
A_18_P10856055	10	96714547	96714606	175526	0.577806
A_16_P56496938	10	96722695	96722754	82096	0.168126
A_16_P19026904	10	96734500	96734559	116142	0.208269
A_16_P56496987	10	96744702	96744761	17642	1.16476
A_16_P39137596	10	96759173	96759232	13161	0.0267105
A_16_P02320559	10	96798403	96798461	50331	0.744134
A_16_P19026996	10	96806433	96806492	139932	0.708782
A_16_P39137661	10	96817705	96817764	79532	0.957445
A_16_P39137675	10	96826129	96826188	145934	0.374213
A_16_P32728875	10	96828902	96828961	39041	0.744132
A_16_P39137715	10	96864514	96864573	112605	0.256543
A_16_P56497353	10	96905082	96905141	88116	0.820616
A_16_P02320644	10	96951847	96951906	85496	0.564377
A_16_P19027315	10	97027604	97027663	124305	0.433761
A_18_P10853457	10	97078030	97078089	85692	0.703658
A_16_P02320942	10	97132373	97132432	34978	0.242135
A_16_P19027750	10	97173380	97173439	136478	0.371743
A_16_P02321133	10	97230835	97230894	26013	0.108468
A_16_P19028086	10	97282950	97283009	44514	0.113368
A_16_P02321329	10	97348675	97348734	68647	-0.144642
A_16_P19028309	10	97372917	97372976	35101	0.46026
A_16_P39139098	10	97388876	97388935	51143	0.564766
A_16_P19028376	10	97398526	97398585	168588	0.343907
A_16_P56497992	10	97404758	97404817	13131	0.871994
A_16_P19028406	10	97415584	97415643	38654	0.947561
A_16_P19028435	10	97424001	97424060	136547	0.432764
A_16_P19028455	10	97434377	97434436	180650	0.16658
A_16_P02321449	10	97437811	97437870	145231	0.513894
A_18_P18524867	10	97442272	97442331	169097	0.767897
A_16_P19028508	10	97451237	97451296	87445	0.581563
A_16_P19028556	10	97489556	97489615	94530	0.527841
A_16_P39139375	10	97514364	97514423	6617	0.500868
A_16_P19028674	10	97546411	97546470	129860	0.87221
A_16_P19028709	10	97574828	97574887	79721	0.451726
A_16_P02321611	10	97584385	97584444	6740	0.427527
A_16_P02321635	10	97602606	97602665	29231	0.658729
A_16_P32731332	10	97631676	97631735	101689	0.316743
A_16_P56498370	10	97648996	97649055	5579	0.169832
A_16_P19029071	10	97731340	97731399	46296	0.0597629
A_16_P02321893	10	97779546	97779605	60013	0.441659
A_16_P19029309	10	97825557	97825616	119308	0.457331
A_18_P10858023	10	97914353	97914412	99677	0.506805
A_16_P19029585	10	97955982	97956041	28627	0.464812
A_18_P10856544	10	97966464	97966523	165968	0.0691261
A_18_P10855087	10	97976330	97976389	179220	0.640469
A_18_P10857902	10	97991808	97991867	82256	0.591559
A_16_P19029726	10	98004124	98004183	123218	0.78648
A_18_P10855491	10	98028179	98028236	136133	0.150241
A_16_P19029857	10	98048397	98048456	108469	0.30892
A_16_P02322355	10	98086839	98086898	161169	0.738943
A_16_P19030073	10	98122105	98122164	*21533,21965,94727,101452,135489	0.217716
A_16_P39140940	10	98126652	98126711	73275	0.46886
A_16_P19030238	10	98175533	98175592	34036	0.251347
A_16_P02322575	10	98212672	98212731	113048	0.63112
A_16_P19030480	10	98268371	98268430	129325	0.0164012
A_18_P10856253	10	98308926	98308985	34006	0.453734
A_18_P10858219	10	98359455	98359514	70921	0.63277
A_16_P02322932	10	98416291	98416350	117397	0.830819
A_16_P02323011	10	98463425	98463484	114559	0.494423
A_16_P39142024	10	98500653	98500712	174286	0.594077
A_16_P19031202	10	98549175	98549234	57659	0.116079
A_16_P39142289	10	98644785	98644844	*31582,38043,72230,90562,135218	0.0687371
A_16_P19031422	10	98662455	98662514	40558	0.663662
A_18_P10861626	10	98754496	98754555	6048	0.388186
A_16_P02323522	10	98841976	98842035	40068	0.628156
A_16_P19032129	10	98904189	98904248	36730	0.373657
A_16_P39143221	10	98957116	98957175	2287	0.340901
A_16_P19032448	10	99038573	99038632	85874	0.252648
A_16_P02323871	10	99083591	99083650	52780	0.398102
A_16_P02323956	10	99141738	99141797	11831	0.365082
A_16_P19032819	10	99196035	99196094	71037	0.364752
A_16_P19032994	10	99261869	99261928	100122	0.286084
A_16_P19033135	10	99313227	99313286	13413	0.394802
A_16_P02324238	10	99344347	99344406	150763	0.184667
A_16_P19033222	10	99352388	99352447	27969	0.294813
A_16_P56500463	10	99357762	99357821	38075	0.509665
A_18_P10861801	10	99367713	99367772	65826	0.659851
A_18_P10860540	10	99372384	99372443	169807	0.443487
A_16_P02324324	10	99412362	99412421	12169	0.681769
A_16_P02324377	10	99447580	99447639	33761	0.694372
A_16_P56500629	10	99499302	99499361	11371	0.207353
A_16_P19033549	10	99503833	99503892	81718	-0.161641
A_16_P19033558	10	99508562	99508621	28300	0.0459048
A_16_P02324445	10	99512125	99512184	179795	0.712057
A_16_P32739598	10	99520576	99520635	79941	0.53966
A_16_P02324516	10	99558169	99558228	19592	0.852413
A_16_P02324600	10	99623302	99623361	121588	0.429469
A_16_P02324729	10	99693982	99694041	37505	0.550494
A_18_P10860375	10	99765779	99765838	115742	0.864659
A_16_P02324921	10	99806974	99807033	150349	0.997636
A_16_P56501236	10	99852892	99852951	78989	0.45912
A_16_P19034611	10	99895278	99895337	62338	0.680983
A_16_P19034759	10	99970823	99970882	1261	0.293032
A_16_P56501532	10	100031844	100031903	66018	0.735818
A_16_P56501706	10	100115983	100116042	80124	0.331771
A_16_P19035271	10	100164323	100164382	105549	1.03771
A_16_P02325463	10	100175955	100176014	169417	0.916887
A_16_P02325477	10	100181799	100181858	98950	0.448048
A_16_P19035335	10	100186249	100186308	114454	1.07475
A_16_P02325497	10	100194446	100194505	77134	0.179868
A_16_P02325504	10	100204040	100204099	129315	0.471157
A_16_P19035436	10	100225610	100225669	119725	0.507444
A_16_P39146844	10	100315515	100315574	42862	0.625525
A_16_P32741691	10	100374575	100374634	171296	0.832288
A_16_P56502298	10	100470596	100470655	150396	0.288724
A_16_P19036137	10	100572934	100572993	37920	1.03056
A_16_P19036302	10	100645908	100645967	93803	-0.0358404
A_16_P55125634	10	100689018	100689077	57574	0.367233
A_16_P19036587	10	100800415	100800474	101528	0.7462
A_16_P02326264	10	100868335	100868394	109552	0.883053
A_16_P19036789	10	100960668	100960727	67852	0.248236
A_16_P19036932	10	101040213	101040272	117646	0.403933
A_18_P10865872	10	101094944	101095003	179111	0.571274
A_16_P02326541	10	101146389	101146448	38312	0.924117
A_16_P19037208	10	101160835	101160894	53051	0.447035
A_16_P02326581	10	101166165	101166224	10281	0.553146
A_16_P39148470	10	101178695	101178754	91056	0.875896
A_16_P56503488	10	101183843	101183902	144979	0.251707
A_16_P02326609	10	101189649	101189708	142007	0.149972
A_16_P02326640	10	101206545	101206604	128420	0.87931
A_16_P02326695	10	101247461	101247520	158639	0.507007
A_16_P19037516	10	101288639	101288698	49808	0.499314
[truncated: 807 more rows]

## Sheet: Figure 3b SORSC1 CGH bulk
Probe Name	Chromosome	Probe Start	Probe End	FeatureNumber	Log2 ratio
A_14_P134493	chr10	148206	148265	37578	-0.061
A_18_P18190853	chr10	193492	193551	1969	-0.183
A_16_P18805052	chr10	248464	248523	49486	0.094
A_16_P18805251	chr10	314639	314698	21814	-0.155
A_14_P123986	chr10	370819	370878	60885	-0.189
A_16_P18805544	chr10	412075	412134	58900	-0.172
A_16_P18805702	chr10	463007	463066	18359	-0.209
A_18_P10598967	chr10	498108	498167	28040	-0.244
A_18_P10599217	chr10	556875	556934	32336	-0.187
A_16_P02197212	chr10	612419	612478	34088	0.011
A_16_P18806242	chr10	647277	647336	3260	-0.145
A_16_P18806496	chr10	728425	728484	18751	-0.337
A_16_P18806586	chr10	766300	766359	16802	-0.165
A_16_P02197547	chr10	837987	838046	40372	-0.14
A_16_P02197609	chr10	873834	873893	10326	-0.114
A_16_P18806980	chr10	931800	931859	12656	-0.18
A_16_P38912217	chr10	972595	972654	20935	-0.109
A_14_P132106	chr10	1046849	1046908	19932	0.273
A_14_P120334	chr10	1065017	1065076	2386	-0.178
A_14_P200266	chr10	1068642	1068692	16445	0.12
A_14_P108406	chr10	1080037	1080096	20322	-0.122
A_14_P127833	chr10	1094181	1094237	54737	-0.143
A_14_P103226	chr10	1103778	1103837	13859	0.102
A_14_P100064	chr10	1123877	1123936	59727	-0.312
A_16_P18807576	chr10	1168803	1168862	31066	-0.221
A_14_P101542	chr10	1232042	1232090	31246	0.518
A_14_P137997	chr10	1306458	1306517	54541	0.072
A_14_P134080	chr10	1333104	1333163	10307	-0.311
A_16_P18808168	chr10	1379982	1380041	54602	0.096
A_14_P110165	chr10	1421310	1421362	49730	0.052
A_16_P02198506	chr10	1460346	1460405	25188	0.188
A_14_P104153	chr10	1512038	1512097	24712	-0.114
A_16_P02198718	chr10	1582013	1582072	51855	-0.068
A_16_P18808955	chr10	1649135	1649194	31139	-0.128
A_14_P120560	chr10	1690741	1690800	18101	0.285
A_18_P10601866	chr10	1726332	1726391	26489	-0.062
A_14_P137980	chr10	1793758	1793817	21271	0.099
A_16_P38914896	chr10	1885886	1885945	48568	-0.24
A_14_P125037	chr10	1969682	1969741	6124	0.056
A_16_P18810080	chr10	2036131	2036190	21481	-0.45
A_16_P18810253	chr10	2096104	2096163	15482	-0.055
A_14_P118428	chr10	2154607	2154666	9956	0.088
A_16_P18810635	chr10	2245932	2245991	31050	-0.356
A_16_P02199978	chr10	2318372	2318431	5947	0.054
A_14_P128299	chr10	2417549	2417608	47135	-0.062
A_16_P02200219	chr10	2461243	2461302	62506	-0.017
A_14_P120321	chr10	2581004	2581063	7867	-0.359
A_18_P10607720	chr10	2692948	2693007	24083	-0.012
A_14_P131610	chr10	2740407	2740466	21273	-0.04
A_16_P02200834	chr10	2819465	2819524	58258	0.046
A_14_P133231	chr10	2921442	2921501	14545	-0.125
A_18_P10606340	chr10	3000869	3000928	10777	0.201
A_14_P131127	chr10	3076714	3076773	32132	-0.016
A_14_P107502	chr10	3124061	3124120	56528	0.021
A_14_P109474	chr10	3177933	3177992	44507	-0.026
A_14_P121863	chr10	3178802	3178861	44911	-0.113
A_14_P117531	chr10	3178952	3179011	17340	-0.063
A_14_P117395	chr10	3182955	3183014	33455	0.047
A_14_P124297	chr10	3193516	3193575	23770	-0.022
A_14_P119672	chr10	3207646	3207698	16019	0.129
A_16_P18813395	chr10	3233362	3233421	7811	-0.021
A_16_P18813710	chr10	3335606	3335665	46149	-0.073
A_14_P117804	chr10	3408393	3408452	20689	-0.104
A_16_P02201942	chr10	3469802	3469861	34629	-0.276
A_18_P10608755	chr10	3524324	3524383	21076	0.052
A_16_P18814503	chr10	3611032	3611091	30590	-0.116
A_14_P106823	chr10	3691660	3691719	31914	-0.269
A_18_P10607008	chr10	3735020	3735079	1902	0.002
A_14_P135943	chr10	3821288	3821347	50829	-0.192
A_14_P102839	chr10	3822965	3823024	9503	-0.309
A_14_P121692	chr10	3823236	3823295	34106	-0.206
A_16_P18815225	chr10	3862125	3862184	45969	0.022
A_14_P116345	chr10	3935490	3935549	40607	-0.132
A_16_P02202972	chr10	4049156	4049215	10088	-0.06
A_14_P126539	chr10	4093817	4093876	59988	-0.216
A_16_P02203129	chr10	4133446	4133505	33081	-0.023
A_14_P122875	chr10	4238998	4239057	17470	-0.091
A_16_P18816551	chr10	4318888	4318947	19081	-0.36
A_14_P100484	chr10	4396261	4396320	30433	-0.197
A_16_P38922249	chr10	4459570	4459629	58895	-0.1
A_16_P18817072	chr10	4513554	4513613	49519	0.067
A_18_P10615408	chr10	4584377	4584436	13053	-0.064
A_14_P125220	chr10	4666957	4667016	45518	-0.027
A_18_P10613176	chr10	4720076	4720135	57481	0.017
A_16_P18817883	chr10	4823143	4823202	18965	-0.065
A_14_P200638	chr10	4884588	4884647	44063	-0.193
A_14_P138064	chr10	4890199	4890258	4334	0.04
A_16_P18818145	chr10	4944320	4944379	8038	-0.137
A_18_P10615457	chr10	4981239	4981298	33609	-0.06
A_14_P118331	chr10	5042551	5042610	5291	0.063
A_16_P18818403	chr10	5090314	5090373	16766	-0.138
A_14_P200267	chr10	5139850	5139909	18788	-0.061
A_14_P113696	chr10	5149830	5149889	30744	0.087
A_16_P18818573	chr10	5204452	5204511	52611	-0.171
A_14_P124824	chr10	5250145	5250204	18210	-0.09
A_14_P201703	chr10	5256837	5256896	34143	-0.178
A_16_P18818688	chr10	5302335	5302394	36861	-0.077
A_16_P18818785	chr10	5343649	5343708	37651	-0.091
A_14_P117190	chr10	5415235	5415294	47651	-0.117
A_14_P119975	chr10	5438731	5438790	43229	0.093
A_14_P128072	chr10	5462228	5462287	41869	-0.083
A_14_P106762	chr10	5488808	5488867	2979	-0.04
A_14_P108908	chr10	5540640	5540688	17263	0.095
A_14_P136276	chr10	5568285	5568343	8840	-0.108
A_16_P02205231	chr10	5640964	5641023	28866	0.262
A_14_P201694	chr10	5681897	5681956	17629	-0.198
A_14_P117391	chr10	5684186	5684245	24484	-0.089
A_16_P02205370	chr10	5727751	5727810	52965	-0.161
A_14_P125515	chr10	5772738	5772797	14223	0.083
A_14_P101813	chr10	5772862	5772917	28720	-0.152
A_14_P107280	chr10	5772918	5772977	39995	-0.38
A_14_P122489	chr10	5800865	5800924	42504	-0.253
A_14_P132972	chr10	5838784	5838843	58050	0.146
A_14_P129290	chr10	5915729	5915788	10196	-0.435
A_14_P119123	chr10	5955708	5955765	23881	-0.375
A_14_P136578	chr10	6018355	6018411	35053	0.341
A_14_P104641	chr10	6054159	6054218	20045	0.01
A_14_P103530	chr10	6102034	6102093	31456	0.336
A_14_P132703	chr10	6135036	6135095	59353	0.458
A_18_P10621319	chr10	6212241	6212300	21694	-0.377
A_14_P127059	chr10	6247203	6247262	47334	-0.089
A_14_P107212	chr10	6269098	6269157	22220	0.033
A_14_P111218	chr10	6273219	6273277	2276	-0.105
A_14_P201229	chr10	6277151	6277210	50852	-0.039
A_16_P02206235	chr10	6317921	6317980	47569	-0.07
A_18_P10619298	chr10	6370563	6370622	16629	-0.06
A_16_P02206404	chr10	6449053	6449112	43705	0.248
A_14_P127711	chr10	6486522	6486581	17758	-0.226
A_14_P107348	chr10	6521059	6521118	27094	0.258
A_14_P110525	chr10	6539020	6539079	9408	0.025
A_14_P107636	chr10	6599960	6600019	52258	-0.424
A_16_P02206729	chr10	6633590	6633649	30138	0.082
A_16_P18822306	chr10	6717674	6717733	49722	0.006
A_14_P134117	chr10	6786583	6786642	44759	-0.01
A_16_P02207105	chr10	6889266	6889325	60239	0.197
A_14_P106022	chr10	6923975	6924034	7591	-0.37
A_18_P10617547	chr10	7002284	7002343	61122	0.108
A_16_P02207364	chr10	7069577	7069636	33752	-0.322
A_18_P18218993	chr10	7131652	7131711	29607	-0.03
A_14_P125204	chr10	7208805	7208864	24126	0.161
A_16_P18823659	chr10	7250691	7250750	19194	-0.001
A_16_P02207780	chr10	7317612	7317671	12348	0.087
A_16_P18823975	chr10	7351799	7351858	3567	-0.194
A_14_P135703	chr10	7386119	7386178	12576	0.264
A_16_P18824161	chr10	7416663	7416722	48322	-0.26
A_16_P02208070	chr10	7470732	7470791	57739	0.035
A_14_P119944	chr10	7565181	7565240	18624	-0.067
A_14_P122142	chr10	7603169	7603225	31493	0.014
A_14_P135497	chr10	7604634	7604690	344	-0.113
A_14_P116264	chr10	7613931	7613990	16549	-0.089
A_14_P110759	chr10	7617718	7617777	32116	-0.113
A_14_P124349	chr10	7627923	7627978	5174	0.011
A_14_P131764	chr10	7684020	7684079	26668	-0.065
A_16_P18825056	chr10	7722648	7722707	32810	-0.295
A_14_P103126	chr10	7771997	7772056	60175	-0.177
A_14_P100922	chr10	7786125	7786184	44612	0.01
A_14_P114541	chr10	7797696	7797755	7366	-0.19
A_14_P103465	chr10	7797958	7798017	58784	-0.049
A_16_P18825277	chr10	7814132	7814191	*1725,9734,12740,34711,37842	-0.085
A_14_P133149	chr10	7848692	7848751	26464	-0.06
A_16_P18825468	chr10	7891298	7891357	2023	-0.125
A_14_P125952	chr10	7934635	7934694	31939	0.027
A_16_P18825669	chr10	7969564	7969623	27586	-0.054
A_16_P18825760	chr10	8001810	8001869	25944	-0.12
A_16_P18825924	chr10	8056289	8056348	40534	0.072
A_14_P201736	chr10	8086283	8086342	53386	-0.174
A_14_P102036	chr10	8096921	8096977	18100	-0.016
A_14_P102218	chr10	8116625	8116684	47611	0.206
A_14_P129040	chr10	8215799	8215858	5433	-0.063
A_14_P124746	chr10	8417432	8417491	51502	-0.176
A_16_P18827474	chr10	8588248	8588307	54658	-0.027
A_16_P02210107	chr10	8683269	8683328	26731	-0.052
A_14_P122750	chr10	8774517	8774576	717	-0.134
A_14_P101359	chr10	8994810	8994869	15098	0.277
A_14_P139512	chr10	9190795	9190854	35981	-0.043
A_14_P101557	chr10	9352478	9352537	35964	-0.209
A_16_P18830016	chr10	9512947	9513006	47504	-0.086
A_16_P02211658	chr10	9645728	9645787	20471	-0.232
A_16_P18830533	chr10	9774722	9774781	33944	0.05
A_14_P129678	chr10	9846848	9846907	28002	0.05
A_14_P120684	chr10	10047025	10047084	62209	0.024
A_14_P108124	chr10	10221742	10221801	*5504,12942,45891,49807,55530	0.016
A_14_P113358	chr10	10358905	10358964	22148	0.064
A_14_P115627	chr10	10587763	10587822	15959	0.101
A_18_P10632222	chr10	10797860	10797919	47596	0.07
A_14_P108231	chr10	10844640	10844699	51111	-0.037
A_18_P10632095	chr10	10995215	10995274	315	-0.144
A_14_P108315	chr10	11091335	11091394	40948	0.257
A_16_P02213891	chr10	11129280	11129339	50129	0.271
A_14_P129768	chr10	11166973	11167032	53778	-0.157
A_14_P102080	chr10	11218428	11218487	23591	0.107
A_14_P121122	chr10	11245206	11245265	855	0.187
A_16_P18834455	chr10	11277288	11277347	23667	-0.152
A_16_P18834566	chr10	11309073	11309132	30967	0.257
A_14_P138358	chr10	11348649	11348708	30646	0.024
A_14_P201859	chr10	11371351	11371410	19080	-0.291
A_16_P18834919	chr10	11435658	11435717	807	-0.057
A_16_P18834981	chr10	11469336	11469395	9859	0.245
A_14_P102379	chr10	11503824	11503883	4914	-0.174
A_16_P18835289	chr10	11576958	11577017	33422	0.18
A_14_P100142	chr10	11611735	11611794	11531	0.56
A_14_P110137	chr10	11650020	11650079	26378	-0.002
A_16_P38941347	chr10	11722207	11722266	41047	0.133
A_14_P202168	chr10	11785918	11785977	9592	0.022
A_14_P110966	chr10	11789434	11789492	29649	-0.1
A_14_P130922	chr10	11794883	11794942	54380	0.21
A_16_P38941657	chr10	11857997	11858056	3507	-0.283
A_14_P127787	chr10	11895834	11895893	35533	-0.163
A_14_P125010	chr10	11962713	11962772	47066	-0.214
A_14_P123193	chr10	11990471	11990530	22211	-0.264
A_14_P112551	chr10	12041968	12042027	11729	-0.015
A_14_P115119	chr10	12071019	12071078	57058	0.075
A_14_P137137	chr10	12114557	12114616	9281	0.167
A_14_P107771	chr10	12162822	12162869	21834	0.201
A_14_P110535	chr10	12192678	12192737	55230	-0.22
A_14_P109288	chr10	12199005	12199064	16401	0
A_14_P125886	chr10	12211671	12211730	28486	-0.068
A_14_P136091	chr10	12228207	12228266	12118	0.007
A_14_P200268	chr10	12237968	12238021	40222	0.117
A_14_P114004	chr10	12280441	12280500	55546	-0.404
A_16_P02215827	chr10	12375252	12375310	*16808,19515,47315,48343,62559	-0.177
A_14_P136447	chr10	12402564	12402623	59568	0.021
A_16_P18837388	chr10	12446630	12446689	9881	-0.044
A_14_P136216	chr10	12512407	12512466	36159	-0.144
A_16_P18837636	chr10	12539603	12539662	29357	-0.208
A_14_P112406	chr10	12613843	12613902	18103	-0.2
A_16_P02216279	chr10	12688742	12688801	57286	-0.033
A_14_P133935	chr10	12706259	12706318	19657	0.033
A_18_P10638448	chr10	12766547	12766606	51936	-0.063
A_14_P116664	chr10	12811688	12811747	7692	-0.212
A_16_P02216560	chr10	12857914	12857973	18386	0.036
A_14_P122814	chr10	12894824	12894883	16358	0.16
A_14_P126955	chr10	12939300	12939359	3349	-0.055
A_14_P108167	chr10	13001474	13001533	6033	0.013
A_18_P10643014	chr10	13069380	13069439	19990	-0.01
A_16_P02216882	chr10	13107342	13107401	35204	-0.167
A_14_P201692	chr10	13160865	13160924	46022	0.014
A_14_P127414	chr10	13167506	13167565	20364	0.04
A_14_P118092	chr10	13214643	13214692	31178	0.413
A_14_P100104	chr10	13251149	13251208	11267	0.142
A_14_P106209	chr10	13271604	13271658	2320	0.026
A_14_P103611	chr10	13336545	13336604	48325	-0.125
A_14_P138086	chr10	13380268	13380327	22225	0.087
A_14_P131108	chr10	13483386	13483445	9827	-0.285
A_14_P107901	chr10	13517992	13518051	36541	-0.086
A_14_P202551	chr10	13526720	13526779	*28827,36875,37157,49434,50062	0.134
A_16_P02217562	chr10	13590499	13590558	26174	-0.013
A_14_P128466	chr10	13642272	13642331	2990	0.084
A_14_P120666	chr10	13697882	13697941	47641	-0.26
A_16_P18840501	chr10	13728716	13728775	52106	-0.041
A_14_P128320	chr10	13773041	13773100	13315	-0.007
A_14_P119757	chr10	13803625	13803684	10007	-0.276
A_16_P02218040	chr10	13880015	13880074	*10068,15643,23064,36426,41462	-0.154
A_14_P134677	chr10	13904118	13904177	15309	0.012
A_16_P18841171	chr10	13960902	13960961	21503	0.066
A_14_P129502	chr10	13993992	13994051	41290	0.016
A_14_P129411	chr10	14050271	14050330	24122	0.33
A_16_P02218442	chr10	14108879	14108938	45642	-0.067
A_18_P10642860	chr10	14158745	14158802	61156	0.595
A_14_P131215	chr10	14217020	14217079	24090	0.115
A_18_P10639981	chr10	14268036	14268095	9350	-0.055
A_16_P02218844	chr10	14328958	14329017	15636	0.036
A_14_P129337	chr10	14372609	14372661	34839	0.304
A_16_P18842587	chr10	14454249	14454308	31436	-0.002
A_14_P103935	chr10	14476331	14476390	55615	0.234
A_16_P02219101	chr10	14496155	14496214	31279	-0.241
A_14_P134722	chr10	14581409	14581468	46543	-0.128
A_18_P10641406	chr10	14635302	14635361	3992	-0.042
A_18_P10645820	chr10	14694155	14694214	44559	0.002
A_18_P10645855	chr10	14724027	14724086	4185	0.289
A_16_P38949281	chr10	14778772	14778831	21971	-0.181
A_16_P18843555	chr10	14829939	14829998	277	-0.283
A_14_P200869	chr10	14869934	14869993	54338	0.111
A_14_P100595	chr10	14888297	14888356	26774	-0.055
A_14_P111792	chr10	14928519	14928578	14882	0.251
A_14_P139785	chr10	14950695	14950754	53138	-0.02
A_14_P103081	chr10	15009438	15009497	52189	0.105
A_14_P105985	chr10	15085962	15086021	61976	-0.013
A_14_P200269	chr10	15106427	15106486	37210	-0.06
A_14_P105880	chr10	15138343	15138402	41539	-0.44
A_14_P121971	chr10	15145504	15145563	28168	-0.346
A_14_P124532	chr10	15146152	15146211	47584	-0.059
A_14_P105111	chr10	15150787	15150846	11121	-0.197
A_14_P125549	chr10	15170399	15170456	17231	-0.03
A_14_P101881	chr10	15188279	15188338	44926	-0.115
A_14_P200850	chr10	15209130	15209189	9547	0.311
A_16_P18844468	chr10	15242684	15242743	60477	-0.087
A_18_P10647586	chr10	15280538	15280597	27432	0.137
A_18_P10649640	chr10	15345401	15345460	30381	-0.08
A_16_P02220400	chr10	15415276	15415335	17569	0.163
A_14_P112141	chr10	15504365	15504424	50326	0.063
A_18_P10646610	chr10	15562681	15562740	35902	0.273
A_16_P18845493	chr10	15631279	15631338	19415	-0.196
A_16_P18845594	chr10	15662565	15662624	44897	0.169
A_18_P10645499	chr10	15693951	15694010	31051	-0.095
A_14_P100862	chr10	15728070	15728129	26206	0.01
A_16_P02220975	chr10	15769840	15769899	27540	-0.084
A_14_P123008	chr10	15824162	15824221	8570	0.082
A_14_P103388	chr10	15889907	15889966	15124	-0.107
A_16_P38952337	chr10	15975054	15975113	25872	-0.191
A_14_P130031	chr10	16042102	16042161	5243	-0.036
A_16_P18846778	chr10	16151101	16151160	52279	-0.069
A_14_P133189	chr10	16300979	16301038	57140	0.149
A_16_P02221843	chr10	16446128	16446187	19292	0.031
A_14_P201240	chr10	16503642	16503701	20078	-0.227
A_14_P101456	chr10	16513155	16513214	30216	0.043
A_14_P102934	chr10	16553412	16553471	28489	0.279
A_14_P116287	chr10	16634391	16634450	10742	0.092
A_14_P116516	chr10	16673116	16673175	19778	0.087
A_14_P118863	chr10	16736998	16737057	62141	0.007
A_14_P125378	chr10	16786323	16786382	41393	-0.267
A_14_P114693	chr10	16824217	16824276	44642	-0.119
A_16_P38954438	chr10	16876958	16877017	35132	-0.04
A_14_P107624	chr10	16911673	16911732	22929	0.158
A_16_P18848659	chr10	16944524	16944583	8809	-0.217
A_14_P131401	chr10	16992059	16992117	39158	0.132
A_14_P132773	chr10	17051087	17051146	6224	-0.058
A_16_P18849067	chr10	17089100	17089159	60022	0.106
A_16_P02222933	chr10	17135415	17135474	12851	0.124
A_14_P202171	chr10	17171130	17171189	56136	-0.176
A_14_P120492	chr10	17190365	17190424	2237	0.249
A_14_P132821	chr10	17216545	17216604	38950	0.017
A_14_P110142	chr10	17231273	17231332	62100	-0.291
A_14_P127478	chr10	17278269	17278327	24867	-0.008
A_14_P201001	chr10	17279903	17279962	29409	-0.141
A_16_P02223248	chr10	17332432	17332491	33091	0.171
A_16_P18849842	chr10	17395716	17395775	18217	0.189
A_16_P02223395	chr10	17438793	17438852	49159	-0.138
A_16_P38956137	chr10	17498245	17498304	8208	-0.101
A_14_P139323	chr10	17539377	17539436	13557	-0.191
A_16_P18850353	chr10	17622519	17622578	24837	0.188
A_14_P111219	chr10	17654190	17654249	16124	-0.271
A_14_P122605	chr10	17687959	17688018	40411	-0.07
A_14_P126902	chr10	17726891	17726950	59167	-0.003
A_14_P114309	chr10	17757105	17757164	2970	-0.064
A_14_P202338	chr10	17758381	17758440	37633	0.139
A_14_P103522	chr10	18232015	18232074	22802	0.086
A_14_P104278	chr10	18266929	18266986	39987	-0.002
A_14_P105269	chr10	18332083	18332142	21872	0.064
A_14_P122691	chr10	18393396	18393455	15423	0.163
A_14_P116621	chr10	18439840	18439899	7699	-0.129
A_16_P18852504	chr10	18515359	18515418	10574	0.004
A_14_P113769	chr10	18549858	18549917	49869	0.163
A_16_P18852682	chr10	18582559	18582618	40527	0.148
A_14_P137849	chr10	18618317	18618376	9145	0.113
A_18_P10653944	chr10	18652133	18652192	13022	0.124
A_14_P129775	chr10	18690373	18690432	38482	0.138
A_16_P38959159	chr10	18699314	18699373	*8163,9287,38843,51404,53441	-0.272
A_14_P106316	chr10	18744325	18744384	34166	0.027
A_16_P38959407	chr10	18794238	18794297	53933	-0.237
A_14_P104526	chr10	18834822	18834881	16720	-0.023
A_14_P108768	chr10	18874934	18874992	2206	-0.038
A_14_P122836	chr10	18949530	18949589	48342	0.112
A_14_P201143	chr10	18957489	18957548	13831	0.031
A_16_P02225023	chr10	19009948	19010007	61751	0.246
A_14_P121464	chr10	19179481	19179540	40410	0.045
A_16_P02225344	chr10	19252784	19252843	46536	-0.151
A_18_P10656261	chr10	19346555	19346614	1949	-0.104
A_14_P115740	chr10	19461948	19462007	7076	0.243
A_16_P18854868	chr10	19536470	19536529	3226	-0.037
A_16_P18855165	chr10	19650514	19650573	*11264,41324,48627,53218,56836	0.026
A_14_P104140	chr10	19693387	19693446	50376	-0.244
A_16_P18855428	chr10	19754774	19754833	43912	-0.111
A_14_P104951	chr10	19827380	19827439	31356	-0.148
A_16_P18855804	chr10	19906553	19906612	17672	0.076
A_14_P127031	chr10	19992942	19993001	19445	-0.25
A_16_P18856123	chr10	20040542	20040601	29243	-0.247
A_14_P134793	chr10	20105838	20105884	55652	0.216
A_14_P109717	chr10	20151444	20151503	22280	0.219
A_16_P18856555	chr10	20205769	20205828	23440	-0.238
A_16_P38962961	chr10	20263180	20263239	15178	0.03
A_16_P02226902	chr10	20311068	20311127	17537	-0.005
A_14_P105175	chr10	20357071	20357130	62655	-0.177
A_16_P02227050	chr10	20391130	20391189	17784	-0.034
A_14_P129295	chr10	20432305	20432364	6345	-0.052
A_14_P123334	chr10	20506343	20506402	12355	-0.081
A_16_P02227387	chr10	20589017	20589076	11189	-0.061
A_14_P105064	chr10	20695175	20695234	36477	-0.069
A_16_P18858078	chr10	20825532	20825591	13284	0.027
A_14_P137834	chr10	21016301	21016360	35650	-0.123
A_14_P128810	chr10	21070477	21070536	34038	0.03
A_14_P118914	chr10	21102849	21102908	23889	0.107
A_14_P107600	chr10	21157643	21157702	17178	0.213
A_14_P121018	chr10	21219771	21219830	28393	0.027
A_14_P107256	chr10	21264039	21264098	52758	-0.095
A_14_P117194	chr10	21295998	21296057	5548	0.024
A_14_P104202	chr10	21352457	21352516	28987	-0.065
A_14_P130697	chr10	21386443	21386502	33956	0.217
A_14_P128679	chr10	21445496	21445555	27424	-0.068
A_16_P18859865	chr10	21486332	21486391	39631	0.131
A_14_P100372	chr10	21551768	21551827	59880	0.011
A_16_P02228925	chr10	21634368	21634427	28119	0.08
A_18_P10664100	chr10	21757087	21757146	47935	-0.05
A_18_P18275379	chr10	21775851	21775910	55397	-0.226
A_14_P127816	chr10	21814457	21814516	60238	0.363
A_14_P101190	chr10	21846097	21846156	13848	-0.486
A_14_P126041	chr10	21883073	21883121	25621	0.148
A_14_P129516	chr10	21940595	21940654	59783	-0.139
A_14_P105631	chr10	22002688	22002747	55697	0.057
A_14_P137773	chr10	22031023	22031082	4891	-0.105
A_16_P18861081	chr10	22065396	22065455	6115	-0.163
A_16_P18861203	chr10	22146175	22146234	44670	-0.026
A_14_P135879	chr10	22217411	22217470	6032	0.094
A_14_P100593	chr10	22262394	22262453	57532	0.143
A_16_P18861503	chr10	22298036	22298095	43158	-0.188
A_14_P114135	chr10	22394622	22394681	7829	-0.308
A_16_P18861764	chr10	22474701	22474760	45344	-0.353
A_16_P02229934	chr10	22532652	22532711	41697	0.052
A_14_P107846	chr10	22606239	22606298	61079	-0.081
A_14_P110391	chr10	22611293	22611348	31082	0.089
A_14_P102328	chr10	22612643	22612702	57660	-0.018
A_14_P120424	chr10	22639692	22639751	10331	-0.077
A_14_P129461	chr10	22705810	22705869	57850	-0.043
A_14_P125203	chr10	22732904	22732963	28351	-0.08
A_14_P115780	chr10	22825792	22825848	46644	0.141
A_14_P111063	chr10	22844391	22844450	52806	0.113
A_14_P102641	chr10	22922278	22922337	43925	-0.072
A_14_P129757	chr10	22950715	22950774	49897	-0.094
A_14_P102700	chr10	22991654	22991713	34915	0.064
A_16_P18863292	chr10	23041802	23041861	4325	0.174
A_16_P02230849	chr10	23089529	23089588	9172	0.184
A_14_P127773	chr10	23190112	23190171	21285	0.37
A_14_P100348	chr10	23220899	23220958	57295	-0.051
A_14_P133260	chr10	23257229	23257288	16107	-0.021
A_14_P126464	chr10	23297191	23297250	26418	-0.207
A_14_P138632	chr10	23329390	23329449	29373	-0.024
A_16_P18863997	chr10	23377491	23377550	39862	-0.049
A_14_P101187	chr10	23409844	23409903	3514	-0.114
A_16_P18864143	chr10	23447881	23447940	47502	0.084
A_14_P118633	chr10	23482768	23482827	49521	-0.296
A_16_P38970775	chr10	23521165	23521224	766	0.019
A_16_P18864406	chr10	23553937	23553996	9763	-0.239
A_14_P202273	chr10	23609705	23609764	21453	-0.056
A_14_P131643	chr10	23617487	23617546	3414	-0.043
A_16_P18864656	chr10	23678708	23678767	28693	-0.14
A_14_P118312	chr10	23725899	23725958	39329	-0.05
A_16_P18865126	chr10	23899594	23899653	14434	-0.021
A_18_P10670212	chr10	24005940	24005999	41562	-0.226
A_14_P130480	chr10	24042038	24042097	53706	0.03
A_16_P18865467	chr10	24060331	24060390	7444	-0.104
A_16_P18865629	chr10	24128193	24128252	31110	-0.052
A_16_P18865739	chr10	24177159	24177218	59431	-0.187
A_16_P18865853	chr10	24221349	24221408	50419	-0.04
A_14_P108643	chr10	24283737	24283796	42550	-0.014
A_16_P18866139	chr10	24333096	24333155	50678	-0.077
A_16_P18866203	chr10	24369515	24369574	39124	-0.074
A_16_P18866267	chr10	24400270	24400329	56519	-0.011
A_14_P124234	chr10	24449705	24449764	37944	-0.051
A_16_P02232668	chr10	24490214	24490273	59086	0.017
A_18_P10670682	chr10	24526515	24526574	17367	-0.189
A_16_P02232775	chr10	24547398	24547457	61446	0.051
A_18_P10671580	chr10	24562280	24562339	46916	-0.057
A_16_P02232831	chr10	24580596	24580655	36448	-0.272
A_14_P130918	chr10	24604704	24604763	18885	-0.011
A_18_P10673427	chr10	24634417	24634476	59624	0.214
A_16_P18867136	chr10	24716756	24716815	59900	0.099
A_16_P18867301	chr10	24766734	24766793	62175	-0.229
A_16_P18867409	chr10	24803001	24803060	42549	-0.095
A_14_P123125	chr10	24833445	24833504	27396	-0.024
A_16_P18867664	chr10	24894031	24894090	49990	-0.04
A_14_P112031	chr10	24955888	24955947	7163	-0.136
A_14_P138009	chr10	25009566	25009625	37342	-0.035
A_14_P100694	chr10	25089178	25089237	58687	-0.272
A_14_P127665	chr10	25138022	25138081	19497	0.105
A_14_P101611	chr10	25140293	25140352	58235	0.052
A_16_P02233762	chr10	25181588	25181647	10955	-0.116
A_14_P122306	chr10	25226217	25226276	3749	-0.081
A_14_P137091	chr10	25279466	25279525	57329	-0.09
A_14_P123496	chr10	25314326	25314385	11742	0.041
A_14_P110424	chr10	25314608	25314658	61536	-0.162
A_14_P103817	chr10	25431392	25431451	24424	-0.068
A_16_P18869063	chr10	25482833	25482892	35061	-0.139
A_16_P38975664	chr10	25534713	25534772	62635	-0.115
A_14_P131462	chr10	25578649	25578708	60314	0.099
A_16_P18869408	chr10	25639510	25639569	54550	0.155
A_16_P02234453	chr10	25697409	25697468	30679	0.076
A_14_P101632	chr10	25735036	25735095	10940	0.183
A_16_P18869675	chr10	25773402	25773461	*29343,31318,38299,43934,52870	0.066
A_16_P18869842	chr10	25843396	25843455	15401	-0.226
A_16_P18869976	chr10	25889176	25889235	28939	-0.038
A_16_P18870083	chr10	25938883	25938942	23773	0.148
A_14_P118654	chr10	25990456	25990515	62558	0.115
A_16_P18870402	chr10	26106103	26106162	48161	0.073
A_16_P38976991	chr10	26143662	26143721	58279	-0.114
A_14_P139360	chr10	26193189	26193248	29854	0.099
A_14_P108729	chr10	26241098	26241157	6350	-0.273
A_14_P121476	chr10	26312257	26312316	5509	0.034
A_14_P202019	chr10	26315334	26315393	55634	0.193
A_16_P18870939	chr10	26357721	26357780	40092	0.046
A_16_P18871056	chr10	26417634	26417693	53763	-0.091
A_14_P128944	chr10	26459375	26459434	50451	-0.151
A_14_P107931	chr10	26508136	26508195	24330	-0.174
A_14_P105836	chr10	26532739	26532798	22153	0.092
A_14_P125398	chr10	26611986	26612045	30157	0.109
A_14_P128344	chr10	26727223	26727268	16689	0.128
A_14_P122269	chr10	26769957	26770016	9467	-0.208
A_14_P123702	chr10	26822412	26822471	29697	-0.17
A_14_P122182	chr10	26856478	26856535	6468	0.117
A_14_P202256	chr10	26858072	26858131	60211	-0.003
A_14_P106832	chr10	26991816	26991875	44770	0.071
A_14_P109444	chr10	27063401	27063460	51576	-0.305
A_14_P110745	chr10	27091022	27091081	59849	0.062
A_14_P111703	chr10	27147044	27147103	23995	0.006
A_14_P126146	chr10	27266067	27266126	43751	0.058
A_14_P106527	chr10	27294439	27294498	32274	-0.327
A_14_P111315	chr10	27313441	27313500	37687	-0.297
A_14_P115204	chr10	27335614	27335673	5209	-0.269
A_14_P120942	chr10	27367281	27367340	53151	-0.014
A_14_P129066	chr10	27415826	27415885	8569	-0.257
A_14_P131142	chr10	27444025	27444075	46684	0.324
A_14_P107202	chr10	27461727	27461786	18985	-0.166
A_14_P100358	chr10	27475430	27475489	38142	-0.043
A_14_P126059	chr10	27520665	27520724	48738	-0.279
A_14_P201577	chr10	27528977	27529036	45312	-0.05
A_16_P18873974	chr10	27578447	27578506	1927	0.067
A_16_P02237091	chr10	27634084	27634143	20283	0.1
A_14_P109099	chr10	27695851	27695910	42941	-0.168
A_16_P02237237	chr10	27776385	27776444	50861	0.137
A_14_P134245	chr10	27815753	27815812	26835	-0.017
A_16_P18874589	chr10	27875016	27875075	*10070,36007,36280,57082,58543	-0.012
A_14_P202003	chr10	27950691	27950750	36424	0.121
A_14_P103895	chr10	27963728	27963787	20716	0.087
A_14_P202204	chr10	27985285	27985344	9847	0.09
A_18_P10679818	chr10	28035973	28036032	48270	0.295
A_14_P117747	chr10	28101283	28101342	39467	0.061
A_14_P105562	chr10	28151416	28151475	18986	0.129
A_14_P109788	chr10	28196671	28196723	24419	-0.04
A_16_P18875459	chr10	28239303	28239362	46714	-0.357
A_14_P127786	chr10	28276410	28276469	14343	-0.026
A_14_P123594	chr10	28305420	28305479	15078	-0.31
A_14_P129254	chr10	28347408	28347467	21345	-0.181
A_14_P126787	chr10	28409496	28409555	600	-0.056
A_18_P10682425	chr10	28440399	28440458	62279	-0.123
A_18_P18296894	chr10	28489598	28489657	14136	-0.323
A_14_P114837	chr10	28543763	28543820	49561	0.082
A_14_P110225	chr10	28570980	28571039	20022	0.044
A_14_P109718	chr10	28571013	28571067	1688	0.077
A_14_P201171	chr10	28596527	28596586	12750	0.114
A_16_P18876492	chr10	28649921	28649980	52113	-0.226
A_16_P02238557	chr10	28732970	28733028	46211	-0.229
A_14_P107898	chr10	28794526	28794585	20100	-0.183
A_14_P117432	chr10	28824570	28824627	56484	0.149
A_14_P125464	chr10	28861778	28861837	3451	0.089
A_18_P10683346	chr10	28911499	28911558	31262	-0.308
A_14_P116908	chr10	28968247	28968306	35083	-0.038
A_14_P125619	chr10	29017336	29017395	52681	0.025
A_16_P18877445	chr10	29065461	29065520	62550	0.041
A_14_P202084	chr10	29149171	29149230	8891	-0.013
A_14_P136941	chr10	29160950	29161009	12345	-0.011
A_14_P201987	chr10	29169521	29169580	20032	0.127
A_14_P102703	chr10	29309540	29309599	10000	-0.147
A_14_P104584	chr10	29494622	29494681	13793	-0.133
A_14_P125098	chr10	29582455	29582514	36193	-0.019
A_14_P132157	chr10	29664214	29664273	52112	0.199
A_16_P02240028	chr10	29764262	29764321	6013	0.049
A_16_P18879369	chr10	29815015	29815074	33916	-0.156
A_16_P02240142	chr10	29834359	29834418	29015	0.167
A_16_P02240204	chr10	29868914	29868973	40337	0.068
A_18_P18303780	chr10	29890667	29890726	19737	0.178
A_14_P104118	chr10	29923693	29923752	30228	0.132
A_14_P122503	chr10	29975463	29975521	24073	0.003
A_14_P113191	chr10	30017298	30017357	16202	0.051
A_16_P02240511	chr10	30080148	30080207	48811	0.328
A_14_P122590	chr10	30135457	30135516	27702	-0.07
A_16_P02240684	chr10	30190905	30190964	3174	-0.186
A_14_P123687	chr10	30275235	30275294	10169	-0.019
A_16_P18880667	chr10	30311450	30311509	12867	0.253
A_16_P02240957	chr10	30363037	30363096	*15882,32446,37951,39041,58181	0.121
A_14_P137228	chr10	30406772	30406831	49037	-0.145
A_16_P18881240	chr10	30537801	30537860	37388	0.025
A_14_P201148	chr10	30620366	30620425	4907	0.111
A_14_P123718	chr10	30635449	30635508	57158	-0.038
A_16_P02241326	chr10	30661355	30661414	25133	-0.487
A_14_P133193	chr10	30728137	30728196	51760	0.127
A_14_P106347	chr10	30732580	30732639	59282	0.121
A_14_P127544	chr10	30736834	30736893	51099	-0.027
A_14_P201691	chr10	30750028	30750087	25988	-0.097
A_16_P18881837	chr10	30822411	30822470	38739	-0.245
A_14_P201425	chr10	30905926	30905984	55935	0.08
A_18_P10687256	chr10	30961768	30961827	821	-0.001
A_14_P108275	chr10	31092962	31093021	28754	0.321
A_14_P102671	chr10	31156591	31156650	46889	0.722
A_14_P121623	chr10	31217571	31217628	54255	-0.084
A_14_P136987	chr10	31259813	31259872	24468	0
A_14_P128849	chr10	31291873	31291932	21012	0.383
A_16_P02242273	chr10	31387211	31387270	62720	0.039
A_14_P110104	chr10	31507862	31507921	59197	0.206
A_16_P18883549	chr10	31551504	31551563	54296	-0.163
A_14_P114639	chr10	31607321	31607365	22277	0.499
A_14_P118603	chr10	31637549	31637608	57359	0.205
A_14_P111969	chr10	31676657	31676716	30044	-0.142
A_14_P102626	chr10	31715765	31715824	47785	-0.085
A_14_P129718	chr10	31749981	31750040	36385	0.092
A_16_P18884086	chr10	31782485	31782544	57075	-0.027
A_14_P102704	chr10	31817746	31817805	29629	-0.08
A_16_P18884298	chr10	31894655	31894714	23642	0.007
A_16_P02243053	chr10	32012808	32012867	10580	0.314
A_14_P116868	chr10	32095083	32095142	10456	0.078
A_14_P121911	chr10	32096645	32096704	13820	-0.116
A_16_P18884804	chr10	32129216	32129275	25776	-0.189
A_14_P132546	chr10	32166608	32166667	34960	0.103
A_14_P134846	chr10	32197448	32197507	2089	0.302
A_14_P113600	chr10	32229139	32229198	28196	0.221
A_14_P107293	chr10	32300151	32300210	1749	0.076
A_14_P129087	chr10	32328326	32328385	26908	-0.281
A_14_P107220	chr10	32337442	32337495	12788	-0.221
A_16_P18885350	chr10	32381742	32381801	45044	-0.031
A_14_P105905	chr10	32445005	32445064	56404	-0.016
A_16_P18885595	chr10	32505928	32505987	53087	-0.042
A_14_P109488	chr10	32557612	32557671	25185	0.154
A_14_P121760	chr10	32627962	32628021	5858	-0.127
A_14_P139344	chr10	32689808	32689867	38428	-0.143
A_14_P122796	chr10	32735218	32735265	8665	0.486
A_16_P18886150	chr10	32779348	32779407	38650	-0.01
A_14_P115653	chr10	32832262	32832321	7673	0.11
A_14_P103082	chr10	32872082	32872141	377	-0.067
A_16_P18886318	chr10	32952767	32952826	24041	-0.043
A_16_P02244063	chr10	32978011	32978070	1355	-0.268
A_14_P117464	chr10	33041180	33041239	13991	0.331
A_14_P128400	chr10	33093075	33093134	15909	-0.126
A_14_P104924	chr10	33113889	33113948	19566	-0.045
A_14_P118685	chr10	33137440	33137499	56823	-0.071
A_14_P123106	chr10	33165333	33165392	7361	-0.189
A_14_P122292	chr10	33224403	33224462	28588	-0.025
A_14_P128618	chr10	33234597	33234656	1637	-0.078
A_14_P201824	chr10	33244488	33244547	24063	-0.032
A_16_P18886869	chr10	33308027	33308086	38206	0.187
A_14_P126285	chr10	33391626	33391685	29327	-0.072
A_14_P138577	chr10	33491224	33491282	20511	0.005
A_14_P128099	chr10	33550099	33550158	4164	0.205
A_14_P122910	chr10	33582780	33582839	45379	0.122
A_14_P133036	chr10	33606406	33606465	43706	0.29
A_14_P201614	chr10	33607760	33607819	3100	0.183
A_14_P127761	chr10	33778244	33778303	22977	0.095
A_16_P02245404	chr10	33938406	33938465	9889	0.147
A_14_P107851	chr10	34057481	34057540	33555	-0.001
A_14_P101903	chr10	34232509	34232568	15212	-0.418
A_14_P201450	chr10	34398684	34398743	41855	-0.344
A_14_P101786	chr10	34420477	34420531	46136	0.095
A_16_P18889997	chr10	34484667	34484725	*26829,36968,41931,51119,54747	0.226
A_16_P18890159	chr10	34537239	34537298	41168	0.117
A_14_P201288	chr10	34601238	34601294	60801	0.104
A_14_P109476	chr10	34626197	34626256	3574	-0.1
A_14_P121746	chr10	34692323	34692382	50290	-0.126
A_14_P102963	chr10	34715611	34715670	6069	-0.149
A_16_P38997988	chr10	34790482	34790541	60443	-0.138
A_16_P18891087	chr10	34835589	34835648	40788	-0.131
A_14_P201646	chr10	34880111	34880170	4752	0.372
A_14_P102375	chr10	34885187	34885246	31032	-0.106
A_14_P201558	chr10	34885715	34885774	41121	0.503
A_16_P38998448	chr10	34944133	34944192	3332	-0.034
A_16_P18891519	chr10	34985340	34985399	*5303,38367,41484,48963,61729	0.077
A_14_P107209	chr10	35061767	35061826	*17264,32691,52160,53456,55986	-0.155
A_16_P18891865	chr10	35100625	35100684	39118	-0.168
A_16_P02247464	chr10	35154855	35154914	60236	-0.073
A_14_P129274	chr10	35203256	35203315	60286	-0.055
A_16_P18892106	chr10	35239372	35239431	29680	-0.257
A_16_P32642677	chr10	35302536	35302595	7670	-0.126
A_14_P135359	chr10	35327909	35327968	12652	-0.49
A_14_P118518	chr10	35360169	35360228	26084	-0.118
A_14_P134445	chr10	35391859	35391918	31970	-0.144
A_14_P101970	chr10	35456542	35456601	34949	0.072
A_14_P128800	chr10	35501246	35501305	54319	0.008
A_14_P136496	chr10	35530398	35530457	40032	-0.13
A_14_P101654	chr10	35605447	35605506	54618	-0.186
A_14_P108428	chr10	35652678	35652737	17226	0.062
A_16_P18893194	chr10	35714527	35714586	34006	-0.016
A_14_P111300	chr10	35760318	35760377	54410	0.056
A_14_P139603	chr10	35790401	35790460	37302	0.196
A_16_P02248368	chr10	35823303	35823354	37487	0.137
A_14_P132662	chr10	35858130	35858189	9188	0.058
A_14_P117374	chr10	35896122	35896181	18689	0.136
A_14_P202567	chr10	35927735	35927794	59180	-0.179
A_16_P02248578	chr10	35970478	35970537	5077	-0.397
A_14_P127685	chr10	36051315	36051374	58180	0.14
A_16_P02249004	chr10	36238765	36238824	22395	0.081
A_14_P131368	chr10	36418755	36418814	22763	-0.144
A_14_P135976	chr10	36621432	36621491	13796	-0.013
A_16_P18895643	chr10	36713861	36713920	13150	-0.157
A_16_P18895876	chr10	36804248	36804307	37971	-0.037
A_14_P129680	chr10	36912740	36912799	31399	0.103
A_16_P02250159	chr10	37089254	37089313	3950	-0.083
A_18_P10699773	chr10	37245505	37245564	24907	0.198
A_14_P135356	chr10	37280363	37280422	56334	0.076
A_14_P115501	chr10	37414879	37414934	59395	-0.163
A_16_P39004576	chr10	37445970	37446029	53416	-0.313
A_14_P117116	chr10	37496444	37496503	45673	0.314
A_14_P133499	chr10	37533669	37533728	55591	0.087
A_16_P18897844	chr10	37602241	37602300	12159	-0.452
A_16_P39005029	chr10	37636362	37636421	33380	-0.066
A_18_P10704774	chr10	37720975	37721034	35023	0.293
A_18_P18331191	chr10	37813072	37813131	58100	-0.274
A_16_P18898355	chr10	37850767	37850826	34485	0.216
A_16_P02251135	chr10	37912704	37912763	19255	-0.106
A_14_P119600	chr10	38054278	38054337	47888	-0.139
A_16_P18898805	chr10	38093721	38093780	12319	0.04
A_14_P118432	chr10	38126835	38126894	55649	0.122
A_16_P02251402	chr10	38193117	38193176	4638	-0.102
A_14_P130839	chr10	38240258	38240317	*2187,24239,25584,37654,62806	0.264
A_14_P112590	chr10	38261574	38261633	44031	-0.07
A_18_P18333203	chr10	38295934	38295993	44128	-0.101
A_18_P10709012	chr10	38355934	38355993	24670	0.078
A_14_P139712	chr10	38427988	38428047	26827	0.255
A_18_P10710176	chr10	38483821	38483880	50155	-0.115
A_16_P18899538	chr10	38545869	38545928	33476	-0.157
A_16_P39008151	chr10	42889244	42889303	60240	-0.165
A_14_P128919	chr10	42969765	42969824	11972	0.248
A_14_P130323	chr10	42976950	42977009	49095	-0.026
A_14_P130085	chr10	42998583	42998642	60059	-0.264
A_16_P02251955	chr10	43075581	43075640	23467	0.3
A_16_P18901379	chr10	43151753	43151812	54677	-0.045
A_14_P130515	chr10	43180737	43180796	20816	-0.05
A_16_P02252073	chr10	43238249	43238308	22801	-0.039
A_14_P111819	chr10	43292572	43292630	36741	0.038
A_14_P200934	chr10	43301547	43301606	648	0.137
A_18_P10713293	chr10	43435867	43435926	38839	-0.176
A_14_P133287	chr10	43574864	43574923	42578	-0.23
A_14_P112128	chr10	43593365	43593424	23204	-0.2
A_14_P124245	chr10	43635945	43636004	43566	-0.379
A_14_P109720	chr10	43659009	43659068	54058	0.037
A_14_P114542	chr10	43672596	43672655	14946	0.171
A_14_P136529	chr10	43689992	43690051	9418	0.055
A_14_P102231	chr10	43744089	43744148	47831	-0.023
A_16_P02252716	chr10	43777105	43777163	38093	0.355
A_14_P136493	chr10	43818029	43818088	27560	-0.365
A_14_P130954	chr10	43868297	43868356	48510	0.158
A_14_P137796	chr10	43890103	43890161	44471	-0.013
A_14_P131098	chr10	43949913	43949972	48981	-0.18
A_16_P18903174	chr10	43985877	43985936	27241	-0.087
A_16_P18903206	chr10	44017493	44017552	37225	-0.013
A_14_P100693	chr10	44063452	44063511	28891	0.068
A_14_P137007	chr10	44104662	44104721	6854	-0.129
A_14_P130879	chr10	44139377	44139435	21097	-0.112
A_18_P10715448	chr10	44220888	44220947	28857	-0.243
A_14_P202075	chr10	44282223	44282282	12933	0.063
A_14_P102431	chr10	44283583	44283642	9338	-0.132
A_14_P135442	chr10	44353706	44353765	40765	-0.161
A_16_P02253466	chr10	44422197	44422255	29051	0.018
A_14_P100671	chr10	44484281	44484340	9650	0.192
A_14_P110031	chr10	44706857	44706916	43148	-0.026
A_16_P02253973	chr10	44810138	44810197	44235	0.02
A_14_P201744	chr10	44866984	44867043	29124	-0.186
A_14_P125868	chr10	44868610	44868668	40927	-0.189
A_14_P102737	chr10	44877427	44877486	30124	-0.184
A_14_P201154	chr10	44878967	44879020	17518	-0.152
A_16_P02254197	chr10	44962222	44962281	8880	0.141
A_14_P108242	chr10	45104413	45104472	62755	0.201
A_16_P18905984	chr10	45309436	45309495	49381	0.186
A_14_P102887	chr10	45349754	45349813	32707	-0.208
A_16_P18906235	chr10	45405098	45405157	30863	-0.169
A_14_P202563	chr10	45456604	45456663	42547	0.09
A_14_P106033	chr10	45473673	45473732	47487	-0.13
A_14_P135199	chr10	45494605	45494653	13379	-0.077
A_14_P139841	chr10	45498773	45498832	55792	-0.222
A_14_P201406	chr10	45503320	45503379	12984	0.046
A_16_P02254977	chr10	45566569	45566628	20198	0.129
A_18_P10715505	chr10	45640463	45640522	15766	-0.038
A_16_P39014334	chr10	45679749	45679808	14675	0.036
A_16_P02255163	chr10	45716491	45716550	45125	-0.002
A_16_P18907124	chr10	45757976	45758035	36070	-0.093
A_16_P39014614	chr10	45805814	45805873	55238	-0.207
A_14_P130486	chr10	45872003	45872062	49645	-0.015
A_14_P104436	chr10	45907702	45907758	59780	0.096
A_14_P139977	chr10	45953539	45953598	57718	0.006
A_14_P129849	chr10	45981326	45981385	30859	-0.155
A_14_P125916	chr10	46017634	46017693	2851	0.102
A_14_P133519	chr10	46056522	46056581	7830	-0.372
A_14_P109811	chr10	46111533	46111592	3164	0.002
A_14_P104547	chr10	46158097	46158141	18545	0.521
A_14_P200680	chr10	46158156	46158215	24176	0.008
A_16_P18909754	chr10	47011584	47011643	47190	-0.195
A_16_P18909886	chr10	47074802	47074861	53553	0.07
A_14_P125529	chr10	47148490	47148546	59968	0.266
A_14_P134509	chr10	47604818	47604877	9894	-0.246
A_16_P18911043	chr10	47655087	47655146	42351	-0.406
A_14_P128129	chr10	48334407	48334466	59625	-0.246
A_14_P128393	chr10	48368549	48368608	30726	-0.153
A_14_P118358	chr10	48372473	48372528	34147	0.379
A_14_P101635	chr10	48381471	48381530	28619	0.001
A_14_P116201	chr10	48385236	48385295	62738	0.088
A_14_P114350	chr10	48387669	48387727	3931	-0.05
A_14_P136789	chr10	48415783	48415842	21100	-0.282
A_14_P105407	chr10	48431597	48431651	40069	0.108
A_16_P18912791	chr10	48475559	48475618	22131	-0.139
A_14_P122675	chr10	48533609	48533668	9356	-0.184
A_14_P121750	chr10	49390457	49390516	44927	0.065
A_18_P10725049	chr10	49455124	49455183	46215	-0.244
A_16_P02256829	chr10	49514027	49514086	37132	-0.432
A_14_P127829	chr10	49570713	49570772	16207	0.157
A_14_P128899	chr10	49609715	49609774	824	-0.059
A_14_P122151	chr10	49628189	49628248	5921	0.04
A_14_P107815	chr10	49639229	49639288	53049	0.057
A_14_P113897	chr10	49654566	49654623	41909	0.094
A_14_P133943	chr10	49698527	49698586	62614	0.337
A_14_P139536	chr10	49741476	49741535	56942	-0.239
A_14_P127132	chr10	49781623	49781682	29820	0.12
A_14_P121183	chr10	49813022	49813079	6262	-0.342
A_14_P109398	chr10	49900501	49900560	60339	0.036
A_14_P126983	chr10	49944155	49944212	53549	0
A_14_P127269	chr10	49995531	49995590	37924	0.103
A_16_P18916423	chr10	50057312	50057371	9819	-0.115
A_16_P18916596	chr10	50131393	50131452	18206	0.066
A_16_P18916789	chr10	50189253	50189312	38405	0.467
A_14_P135186	chr10	50227779	50227838	50939	0.344
A_14_P102288	chr10	50285247	50285300	40021	-0.195
A_14_P117148	chr10	50311613	50311672	41891	-0.176
A_14_P109169	chr10	50358703	50358762	8254	0.444
A_16_P18917475	chr10	50451648	50451707	40144	-0.085
A_16_P02258428	chr10	50544031	50544090	45986	-0.408
A_14_P121444	chr10	50580284	50580343	53950	0.07
A_14_P118829	chr10	50668443	50668502	12536	-0.062
A_14_P130774	chr10	50722413	50722472	53281	-0.022
A_14_P105250	chr10	50730049	50730108	31286	0.111
A_14_P114432	chr10	50765972	50766031	20942	0.2
A_14_P132115	chr10	50849538	50849597	31930	0.118
A_14_P105164	chr10	50889515	50889574	35517	0.043
A_14_P128929	chr10	50916848	50916907	47428	0.568
A_14_P101634	chr10	50955699	50955758	16946	-0.403
A_14_P112920	chr10	50968591	50968645	41056	-0.096
A_14_P138884	chr10	51026312	51026371	26226	0.007
A_14_P132279	chr10	51047607	51047666	37254	-0.065
A_14_P136962	chr10	51549555	51549614	49262	0.031
A_14_P103631	chr10	51556782	51556830	15360	0.189
A_14_P133521	chr10	51572915	51572974	43802	0.039
A_14_P117227	chr10	51593736	51593795	29087	0.101
A_14_P200749	chr10	51594486	51594545	21623	-0.201
A_18_P10730154	chr10	51664020	51664079	43916	-0.047
A_18_P10728122	chr10	51804961	51805020	33335	-0.198
A_14_P136772	chr10	52006170	52006229	15558	-0.27
A_14_P130297	chr10	52036781	52036840	11641	-0.058
A_14_P118087	chr10	52066805	52066864	25946	0.317
A_16_P18921219	chr10	52108756	52108815	19938	0.14
A_14_P137814	chr10	52153261	52153320	42755	0.061
A_14_P125233	chr10	52206675	52206734	30837	0.013
A_14_P130042	chr10	52279593	52279652	37511	-0.103
A_16_P18921801	chr10	52335565	52335624	61297	0.135
A_14_P105606	chr10	52364701	52364760	59708	0.076
A_14_P117245	chr10	52412899	52412958	9651	-0.025
A_14_P201883	chr10	52415012	52415071	30830	-0.034
A_14_P127769	chr10	52566354	52566413	47976	-0.305
A_14_P115717	chr10	52595954	52596013	3681	-0.031
A_14_P101758	chr10	52645379	52645435	38758	0.307
A_18_P10735373	chr10	52734491	52734550	30454	0.039
A_16_P18923042	chr10	52777344	52777403	29461	-0.267
A_14_P124751	chr10	52809295	52809354	13374	0.031
A_16_P18923283	chr10	52857483	52857542	19276	-0.056
A_16_P18923351	chr10	52888330	52888389	23392	-0.209
A_14_P114379	chr10	52921701	52921760	38099	0.094
A_16_P02260774	chr10	52990906	52990965	47134	0.319
A_16_P18923781	chr10	53032642	53032701	16667	0.143
A_16_P18923839	chr10	53058772	53058831	30532	0.323
A_16_P18923959	chr10	53102371	53102430	43050	-0.083
A_16_P02261048	chr10	53155144	53155203	2492	0.007
A_14_P125778	chr10	53227459	53227517	13319	0.088
A_16_P18924451	chr10	53269204	53269263	3912	0.183
A_16_P18924596	chr10	53321554	53321613	24584	0.235
A_14_P115862	chr10	53361898	53361957	55154	0.02
A_16_P18924887	chr10	53424853	53424912	55058	0.035
A_14_P100810	chr10	53455465	53455524	8970	-0.429
A_14_P119111	chr10	53458715	53458767	11426	0.313
A_16_P18925133	chr10	53511777	53511836	45497	-0.177
A_14_P121044	chr10	53564375	53564434	9453	0.06
A_16_P18925417	chr10	53609304	53609363	46114	-0.207
A_18_P10733822	chr10	53654847	53654906	18593
A_16_P18925660	chr10	53709895	53709954	51829	-0.268
A_16_P18925736	chr10	53746620	53746679	56687	0
A_16_P02262111	chr10	53807219	53807278	60744	0.176
A_16_P18926065	chr10	53887679	53887738	9382	0.02
A_16_P02262317	chr10	53930539	53930598	40885	0.098
A_16_P02262387	chr10	53982615	53982674	13574	0.169
A_14_P130413	chr10	54031093	54031152	14412	0.28
A_14_P101033	chr10	54074145	54074196	54376	0.333
A_14_P202173	chr10	54081124	54081183	8995	-0.135
A_16_P18926753	chr10	54149801	54149860	6634	-0.391
A_14_P123590	chr10	54213350	54213409	10352	-0.147
A_14_P106873	chr10	54413343	54413402	43150	-0.024
A_14_P121867	chr10	54531400	54531459	886	0.211
A_16_P18927806	chr10	54584573	54584632	54653	-0.033
A_14_P114535	chr10	54676148	54676207	46969	0.166
A_14_P100708	chr10	54810783	54810842	3891	0.296
A_16_P18928713	chr10	55040578	55040637	56964	0.029
A_16_P18929065	chr10	55186702	55186761	7428	-0.173
A_14_P134743	chr10	55236904	55236963	32523	0.114
A_16_P02264240	chr10	55355871	55355930	2084	0.024
A_14_P107085	chr10	55480316	55480375	14230	0.059
A_16_P39037933	chr10	55516193	55516252	13508	-0.013
A_14_P125025	chr10	55586719	55586778	8925	0.058
A_14_P201666	chr10	55587065	55587124	2774	-0.114
A_16_P18930135	chr10	55655275	55655334	32362	-0.105
A_16_P18930292	chr10	55714219	55714278	20350	0.014
A_14_P101948	chr10	55754314	55754373	15843	-0.171
A_16_P02264893	chr10	55803078	55803137	56674	-0.116
A_14_P118414	chr10	55849738	55849797	29445	-0.255
A_16_P02265054	chr10	55925472	55925531	45358	-0.077
A_16_P39039112	chr10	55985113	55985172	51851	-0.194
A_18_P10745817	chr10	56014937	56014996	62453	-0.14
A_16_P18931106	chr10	56073480	56073539	1198	-0.223
A_14_P139411	chr10	56106122	56106181	51712	-0.264
A_16_P18931248	chr10	56131681	56131740	32462	-0.085
A_16_P18931399	chr10	56196387	56196446	14902	-0.279
A_16_P18931571	chr10	56261358	56261417	22368	-0.164
A_14_P109658	chr10	56319908	56319967	8582	0.174
A_16_P18931752	chr10	56329864	56329923	*8204,9632,21318,40960,42659	0.104
A_16_P18931826	chr10	56369329	56369388	17737	-0.051
A_16_P18931896	chr10	56394543	56394602	52370	-0.04
A_16_P18932068	chr10	56457621	56457680	*724,8670,25981,28334,34167	0.097
A_16_P18932119	chr10	56486116	56486175	20617	0.179
A_14_P139645	chr10	56564535	56564594	22667	-0.402
A_16_P18932649	chr10	56676402	56676461	6273	-0.214
A_16_P39041043	chr10	56778710	56778769	50885	-0.111
A_14_P124709	chr10	56877260	56877319	12592	0.218
A_16_P18933281	chr10	56955680	56955739	25090	-0.214
A_18_P10745622	chr10	57038923	57038982	25445	-0.03
A_18_P10746379	chr10	57091428	57091487	42061	0.092
A_18_P10749199	chr10	57149464	57149523	37845	-0.304
A_16_P18934011	chr10	57248526	57248585	40769	-0.031
A_16_P18934143	chr10	57303429	57303488	23619	0.007
A_16_P02267207	chr10	57368978	57369037	24817	-0.08
A_14_P124752	chr10	57415359	57415418	44473	0.232
A_18_P10752362	chr10	57470231	57470290	34454	-0.083
A_14_P103315	chr10	57723213	57723272	44981	-0.007
A_16_P18935331	chr10	57831428	57831487	48330	-0.289
A_14_P130807	chr10	58064776	58064835	22820	0.075
A_14_P200685	chr10	58121294	58121349	42767	-0.121
A_16_P02268223	chr10	58179743	58179802	59736	-0.103
A_18_P10754219	chr10	58421435	58421494	47506	-0.168
A_16_P18937180	chr10	58686086	58686145	61738	0.005
A_14_P133783	chr10	58844737	58844796	9091	-0.059
A_14_P136158	chr10	59028244	59028303	56435	0.319
A_14_P107544	chr10	59209294	59209353	18675	0.051
A_16_P39046630	chr10	59272101	59272160	10487	-0.017
A_14_P119438	chr10	59452586	59452645	3524	-0.178
A_16_P18939061	chr10	59582257	59582316	48972	-0.005
A_18_P10759092	chr10	59665927	59665986	3713	-0.088
A_14_P129577	chr10	59835936	59835995	35105	0.144
A_16_P02270461	chr10	59908220	59908279	54495	-0.039
A_14_P202183	chr10	59960487	59960546	27759	0.087
A_14_P136398	chr10	59974549	59974608	13023	-0.14
A_14_P110763	chr10	60033417	60033476	28614	-0.018
A_16_P18940101	chr10	60049174	60049233	*25796,33564,38389,57889,60138	-0.137
A_14_P131753	chr10	60123346	60123404	1684	0.154
A_14_P119940	chr10	60148409	60148468	34111	0.392
A_14_P131101	chr10	60154784	60154843	30500	0.132
A_16_P18940437	chr10	60196828	60196887	1443	-0.308
A_14_P120144	chr10	60274699	60274758	8030	-0.154
A_16_P39048906	chr10	60315870	60315929	22582	0.139
A_16_P02271036	chr10	60350591	60350650	61415	0.087
A_16_P02271147	chr10	60417076	60417135	48321	0.056
A_16_P18941083	chr10	60483732	60483791	57647	-0.185
A_16_P18941169	chr10	60516571	60516630	47716	-0.205
A_14_P200889	chr10	60558798	60558857	14390	0.051
A_14_P100471	chr10	60573948	60574007	39750	-0.323
A_16_P18941577	chr10	60667868	60667927	41060	-0.057
A_14_P113854	chr10	60794454	60794513	58128	-0.029
A_18_P10760090	chr10	60885982	60886041	19197	0
A_14_P202098	chr10	60934387	60934446	28377	-0.255
A_14_P105725	chr10	60937310	60937363	2208	-0.021
A_14_P135903	chr10	60977667	60977726	39333	-0.132
A_14_P106494	chr10	61006839	61006898	9375	-0.072
A_14_P124893	chr10	61008293	61008352	31642	0.06
A_14_P116674	chr10	61062589	61062648	51741	0.125
A_16_P18942670	chr10	61079567	61079626	*1545,13902,23590,34410,52587	-0.023
A_14_P128198	chr10	61122141	61122196	29612	0.224
A_14_P112781	chr10	61188677	61188736	47030	0.17
A_14_P129981	chr10	61361946	61362005	7586	-0.155
A_14_P131195	chr10	61410652	61410711	29653	-0.113
A_16_P18943532	chr10	61464217	61464276	61194	-0.077
A_14_P107295	chr10	61495100	61495159	48542	-0.024
A_14_P131459	chr10	61551500	61551559	9372	-0.053
A_14_P116929	chr10	61579813	61579872	9213	0.026
A_14_P137916	chr10	61612392	61612451	41629	0.055
A_14_P134951	chr10	61665085	61665142	10325	0.274
A_16_P02273047	chr10	61714283	61714342	62119	-0.007
A_14_P107146	chr10	61787246	61787305	8926	-0.01
A_14_P107631	chr10	61831928	61831987	52466	0.017
A_16_P02273356	chr10	61891317	61891376	25959	0.19
A_16_P02273411	chr10	61926558	61926617	17683	0.012
A_14_P127260	chr10	61958074	61958133	35240	0.11
A_16_P02273502	chr10	61982380	61982439	*11511,21127,31142,49948,50186	0.134
A_14_P111549	chr10	62039291	62039349	2153	0.064
A_14_P108420	chr10	62092603	62092662	827	0.065
A_14_P107383	chr10	62149252	62149311	25105	0.077
A_14_P137681	chr10	62205877	62205936	58753	0.01
A_16_P18945790	chr10	62285863	62285922	46354	0.148
A_14_P104121	chr10	62370335	62370394	35209	-0.05
A_16_P18946206	chr10	62435764	62435823	10139	-0.172
A_16_P18946313	chr10	62489208	62489267	38792	0.098
A_14_P100609	chr10	62539893	62539952	25619	0.19
A_14_P102686	chr10	62544564	62544623	58358	0.22
A_14_P116805	chr10	62547954	62548013	1310	-0.024
A_14_P138159	chr10	62629433	62629492	28740	-0.225
A_14_P114136	chr10	62671265	62671316	58211	0.255
A_14_P101673	chr10	62713465	62713524	43144	0.015
A_14_P126853	chr10	62745614	62745673	9852	-0.096
A_16_P39055416	chr10	62751931	62751990	*10230,14662,22842,44211,54438	-0.017
A_14_P137867	chr10	62918221	62918280	24647	0.338
A_14_P119491	chr10	63052323	63052382	37754	-0.106
A_14_P201797	chr10	63188850	63188909	50896	0.294
A_14_P115110	chr10	63210973	63211032	39232	0.156
A_14_P201109	chr10	63224812	63224871	51275	-0.15
A_16_P18948453	chr10	63346351	63346410	46261	-0.029
A_16_P18948645	chr10	63413524	63413583	22375	-0.226
A_14_P104982	chr10	63445863	63445922	57240	-0.075
A_14_P103738	chr10	63478312	63478371	51478	0.35
A_14_P101544	chr10	63525901	63525960	12676	0.22
A_16_P18949351	chr10	63656529	63656588	17268	0.018
A_14_P103920	chr10	63706094	63706153	32601	0.098
A_16_P39058012	chr10	63757208	63757267	49880	0.091
A_16_P02276566	chr10	63822305	63822364	52703	0.289
A_18_P18411020	chr10	63918852	63918911	27533	0.053
A_14_P201034	chr10	63949905	63949964	58036	0.106
A_14_P109910	chr10	63956638	63956697	22764	-0.036
A_14_P118256	chr10	63998035	63998094	52619	0.061
A_14_P201852	chr10	64022459	64022517	33056	-0.003
A_16_P02276961	chr10	64095016	64095075	16575	0.087
A_14_P134484	chr10	64153459	64153518	24008	-0.063
A_14_P201642	chr10	64161461	64161520	27973	-0.004
A_16_P18950674	chr10	64189625	64189684	39417	-0.081
A_16_P02277194	chr10	64269235	64269294	14859	0.139
A_14_P114634	chr10	64323238	64323297	25085	0.398
A_16_P02277319	chr10	64353836	64353895	7303	-0.054
A_16_P39059572	chr10	64384783	64384842	48250	0.208
A_16_P02277425	chr10	64423063	64423122	25494	0.041
A_18_P10769047	chr10	64481384	64481443	18050	0.295
A_14_P118754	chr10	64527335	64527394	54875	0.023
A_14_P123270	chr10	64568046	64568105	40064	0.111
A_14_P135481	chr10	64572022	64572081	36079	-0.204
A_14_P136373	chr10	64659867	64659926	24868	0.243
A_16_P18952308	chr10	64830174	64830233	54856	-0.27
A_14_P201126	chr10	64892035	64892094	27318	0.246
A_14_P117915	chr10	64892537	64892596	56589	-0.055
A_14_P118489	chr10	64902961	64903020	52267	-0.361
A_14_P120855	chr10	64927721	64927780	36628	-0.095
A_14_P107360	chr10	64967583	64967642	15978	-0.05
A_14_P130016	chr10	64979620	64979679	52446	-0.075
A_14_P117959	chr10	65024425	65024484	49930	-0.143
A_14_P108483	chr10	65082082	65082141	10718	-0.244
A_16_P02278442	chr10	65109118	65109177	37811	0.138
A_14_P116573	chr10	65140184	65140243	60468	-0.158
A_14_P136479	chr10	65175547	65175606	40169	0.071
A_14_P102402	chr10	65226245	65226304	21977	0.05
A_16_P18953330	chr10	65276892	65276951	29276	0.15
A_16_P18953425	chr10	65314154	65314213	24671	0.162
A_14_P116035	chr10	65347222	65347281	22321	0.205
A_16_P18953679	chr10	65402371	65402430	23838	-0.155
A_16_P02279019	chr10	65528431	65528490	21000	0.079
A_16_P18954121	chr10	65621077	65621136	5388	0.005
A_14_P101660	chr10	65700743	65700802	39520	-0.084
A_16_P39062896	chr10	65784589	65784648	34527	-0.223
A_14_P121371	chr10	65871813	65871872	46173	0.045
A_16_P39063315	chr10	65938074	65938133	54980	-0.317
A_16_P02279773	chr10	66066801	66066860	43038	0.02
A_14_P134169	chr10	66265317	66265376	29975	0.018
A_18_P10776745	chr10	66376673	66376732	9739	0.101
A_16_P39064559	chr10	66456772	66456831	1871	-0.058
A_16_P18956515	chr10	66638141	66638200	32929	0.128
A_14_P121682	chr10	66753598	66753657	40832	0.201
A_14_P117731	chr10	66896411	66896470	51063	0.16
A_16_P18957149	chr10	66985030	66985089	28017	0.066
A_14_P124696	chr10	67163158	67163217	29424	0.117
A_14_P132212	chr10	67399303	67399362	46393	-0.124
A_16_P39066666	chr10	67454101	67454160	*1011,3374,34759,43743,56018	-0.082
A_14_P130636	chr10	67637905	67637964	4412	-0.241
A_14_P104158	chr10	67680076	67680135	15823	0.257
A_18_P10777906	chr10	67758613	67758672	62497	0.026
A_16_P18959036	chr10	67805361	67805420	38287	-0.17
A_16_P39067696	chr10	67865256	67865315	17860	-0.164
A_16_P18959276	chr10	67907699	67907758	48860	-0.057
A_16_P18959398	chr10	67960126	67960185	10619	-0.01
A_16_P02282307	chr10	67996049	67996108	41342	-0.193
A_14_P100777	chr10	68040325	68040384	46914	0.065
A_16_P02282423	chr10	68072732	68072791	*15796,20528,47394,54630,56556	-0.001
A_16_P39068227	chr10	68100938	68100997	31781	0.051
A_16_P02282565	chr10	68165545	68165604	44017	0.003
A_16_P39068466	chr10	68211551	68211610	46953	0.029
A_16_P18960042	chr10	68251535	68251594	57749	0.155
A_16_P39068634	chr10	68290259	68290318	42861	-0.264
A_16_P39068704	chr10	68322619	68322678	32233	-0.254
A_16_P18960311	chr10	68383364	68383423	7486	-0.08
A_16_P18960482	chr10	68443835	68443894	27737	0.239
A_18_P10781005	chr10	68473996	68474055	27757	-0.048
A_14_P107075	chr10	68535228	68535287	44148	-0.399
A_16_P18960875	chr10	68599432	68599491	32199	-0.095
A_16_P18960959	chr10	68630245	68630304	36598	-0.112
A_14_P101179	chr10	68686933	68686992	39022	0.227
A_14_P201040	chr10	68687632	68687691	54640	0.227
A_18_P10781779	chr10	68754191	68754250	13659	-0.112
A_16_P39069885	chr10	68779472	68779531	*2808,20622,32129,37448,44964	0.037
A_16_P18961588	chr10	68843366	68843425	5778	-0.054
A_16_P02283705	chr10	68885637	68885696	47847	-0.056
A_14_P113241	chr10	68936244	68936303	50948	0.046
A_14_P126585	chr10	68979431	68979490	57231	-0.14
A_16_P18962053	chr10	69030718	69030777	35867	-0.074
A_14_P116014	chr10	69064279	69064338	45368	-0.02
A_16_P02284006	chr10	69139384	69139443	53771	0.003
A_14_P131519	chr10	69182639	69182698	15100	0.141
A_16_P39070902	chr10	69222049	69222108	10598	-0.156
A_14_P108417	chr10	69281681	69281740	30415	0.183
A_14_P136501	chr10	69329742	69329801	23411	-0.17
A_14_P105097	chr10	69408480	69408539	*5780,10170,14182,38251,47282	-0.185
A_16_P18962844	chr10	69467632	69467691	20377	-0.149
A_16_P18962909	chr10	69523157	69523216	48939	-0.065
A_14_P201586	chr10	69575691	69575750	2468	-0.287
A_14_P117141	chr10	69583117	69583176	2036	0.039
A_14_P139914	chr10	69647176	69647235	23961	0.172
A_14_P102363	chr10	69677441	69677500	50977	0.097
A_14_P121744	chr10	69700726	69700785	41888	-0.085
A_14_P105373	chr10	69715132	69715191	25682	0.187
A_14_P110927	chr10	69748452	69748511	22550	-0.194
A_14_P129395	chr10	69785312	69785371	19579	0.12
A_14_P132942	chr10	69832863	69832922	2308	0.08
A_14_P123199	chr10	69866434	69866493	50725	0.079
A_14_P120685	chr10	69881482	69881541	41331	-0.014
A_14_P126609	chr10	69921479	69921538	41126	0.036
A_14_P130300	chr10	69991540	69991596	37423	-0.174
A_14_P128740	chr10	70051763	70051815	31587	0.018
A_14_P131451	chr10	70094900	70094959	16157	-0.147
A_14_P121752	chr10	70100903	70100962	10713	0.179
A_14_P107793	chr10	70164514	70164573	5275	0.2
A_16_P39073069	chr10	70196927	70196986	25745	-0.079
A_16_P02285346	chr10	70229949	70230008	51571	-0.239
A_14_P132403	chr10	70276818	70276876	48329	0.15
A_14_P113101	chr10	70286588	70286647	18280	-0.092
A_16_P39073325	chr10	70321984	70322043	18102	0.045
A_14_P139625	chr10	70362914	70362973	11320	0.056
A_14_P127869	chr10	70406089	70406148	55897	0.059
A_14_P109442	chr10	70453499	70453558	57975	-0.011
A_14_P109779	chr10	70482203	70482262	26851	-0.155
A_16_P02285672	chr10	70522116	70522175	44341	0.109
A_14_P139183	chr10	70554399	70554458	21356	-0.144
A_16_P39073975	chr10	70618242	70618301	34068	-0.061
A_14_P126640	chr10	70650798	70650857	60067	-0.306
A_14_P134782	chr10	70652581	70652640	5564	-0.447
A_14_P135308	chr10	70664312	70664371	10785	-0.149
A_14_P114338	chr10	70673417	70673475	19988	0.396
A_14_P117285	chr10	70706591	70706650	28331	0.083
A_14_P112663	chr10	70742893	70742952	57186	-0.017
A_14_P109976	chr10	70748160	70748218	25890	-0.098
A_14_P109671	chr10	70764840	70764899	22715	-0.059
A_14_P114547	chr10	70776693	70776752	20902	-0.107
A_14_P119738	chr10	70848046	70848105	2558	0.126
A_14_P108746	chr10	70884465	70884524	10827	-0.111
A_14_P136210	chr10	70900599	70900658	47139	0.043
A_14_P133894	chr10	70942306	70942365	19727	0.006
A_14_P126006	chr10	70980172	70980221	39351	0.304
A_14_P129299	chr10	71004213	71004268	5531	-0.099
A_14_P130593	chr10	71022628	71022687	46659	0.244
A_14_P113924	chr10	71097208	71097267	15449	0.121
A_14_P123703	chr10	71146129	71146188	97	0.143
A_14_P139684	chr10	71218237	71218296	48425	-0.175
A_14_P110100	chr10	71251810	71251869	29195	-0.028
A_14_P118532	chr10	71332953	71333003	61772	-0.104
A_14_P202555	chr10	71393214	71393273	17494	0.02
A_14_P127013	chr10	71516435	71516494	20119	-0.171
A_14_P127619	chr10	71563087	71563146	61490	-0.402
A_16_P02287133	chr10	71588347	71588406	29082	-0.018
A_14_P103145	chr10	71647182	71647236	62833	0.007
A_16_P18967943	chr10	71686604	71686663	9390	0.63
A_14_P137897	chr10	71718599	71718658	14345	-0.146
A_14_P123279	chr10	71757404	71757463	55769	0.133
A_14_P125080	chr10	71812177	71812236	10091	-0.093
A_14_P111788	chr10	71845951	71846010	49354	-0.197
A_14_P116322	chr10	71884080	71884139	56704	0.105
A_14_P122238	chr10	71898932	71898991	57185	-0.433
A_14_P117397	chr10	71904700	71904755	55686	-0.079
A_14_P109035	chr10	71929305	71929364	58686	-0.227
A_16_P18968624	chr10	71983357	71983416	17320	0.071
A_14_P128568	chr10	72023456	72023515	61861	-0.229
A_14_P135868	chr10	72072838	72072897	51543	0.21
A_14_P108128	chr10	72138880	72138939	12519	-0.151
A_14_P114177	chr10	72169741	72169800	55888	-0.296
A_14_P126589	chr10	72198603	72198662	34754	0.182
A_16_P18969217	chr10	72234522	72234581	45972	0.107
A_16_P02288122	chr10	72282361	72282420	38596	-0.13
A_16_P18969460	chr10	72327855	72327914	61526	-0.058
A_14_P201753	chr10	72359372	72359428	3969	-0.241
A_14_P110597	chr10	72359868	72359916	1656	-0.109
A_14_P127952	chr10	72461770	72461829	10760	0.405
A_14_P116372	chr10	72488060	72488119	41161	-0.221
A_14_P113862	chr10	72541265	72541317	53695	0.204
A_14_P126970	chr10	72604252	72604311	48213	-0.049
A_14_P106979	chr10	72637283	72637342	57888	-0.154
A_14_P127175	chr10	72639839	72639898	46503	-0.111
A_14_P125528	chr10	72643280	72643339	57564	0.044
A_14_P127947	chr10	72646935	72646994	43817	-0.032
A_14_P133516	chr10	72681585	72681644	52248	-0.284
A_14_P118946	chr10	72929328	72929387	2225	-0.443
A_14_P127495	chr10	73028865	73028924	43375	-0.065
A_14_P116174	chr10	73059615	73059674	39473	-0.462
A_14_P100767	chr10	73120782	73120841	22016	-0.125
A_14_P121695	chr10	73122373	73122419	44914	0.142
A_14_P110493	chr10	73148577	73148636	56680	0.085
A_16_P18971680	chr10	73212903	73212960	31942	0.139
A_16_P18971779	chr10	73247632	73247691	17751	-0.183
A_14_P137031	chr10	73315894	73315953	5151
A_18_P10790903	chr10	73348402	73348461	56595	0.042
A_14_P111343	chr10	73406500	73406554	49568	0.166
A_16_P39081417	chr10	73449787	73449846	52054	-0.193
A_14_P134551	chr10	73514717	73514776	28201	-0.109
A_14_P122266	chr10	73576305	73576360	6449	0.062
A_14_P117881	chr10	73607443	73607502	59833	-0.21
A_14_P106364	chr10	73673833	73673892	22975	0.062
A_14_P110625	chr10	73729705	73729764	2050	0.149
A_14_P134605	chr10	73773238	73773297	19274	-0.11
A_14_P134413	chr10	73811608	73811667	30179	0.088
A_14_P112303	chr10	73838334	73838392	41007	0.157
A_14_P124418	chr10	73856848	73856907	55563	0.022
A_14_P119071	chr10	73862132	73862185	1825	0.109
A_14_P111381	chr10	73887835	73887894	61132	-0.073
A_14_P114258	chr10	73936902	73936961	48575	0.097
A_14_P104833	chr10	73975496	73975543	55452	0.083
A_14_P129608	chr10	73993237	73993296	26298	0.103
A_16_P02290732	chr10	74021402	74021461	42004	0.349
A_14_P134932	chr10	74095139	74095184	1090	0.11
A_14_P118351	chr10	74111949	74112008	61853	0.038
A_14_P109078	chr10	74139228	74139274	24719	-0.166
A_14_P134425	chr10	74167670	74167729	22392	0.114
A_14_P128375	chr10	74250019	74250078	7632	0.071
A_14_P117117	chr10	74278362	74278421	61437	-0.004
A_14_P108708	chr10	74304954	74305013	25824	-0.252
A_14_P116325	chr10	74358539	74358598	12166	0.172
A_14_P138246	chr10	74385720	74385767	51569	0.501
A_14_P138986	chr10	74436125	74436184	32587	0.014
A_14_P116898	chr10	74468931	74468990	1597	0.301
A_14_P135297	chr10	74506622	74506681	258	0.09
A_14_P130979	chr10	74542787	74542846	232	0.008
A_16_P18974997	chr10	74585446	74585505	15719	0.318
A_14_P124464	chr10	74620556	74620615	20059	-0.009
A_14_P128543	chr10	74646656	74646715	31122	0.18
A_14_P102508	chr10	74672815	74672874	53750	0.197
A_14_P110466	chr10	74713043	74713102	404	-0.051
A_14_P126631	chr10	74765001	74765060	16815	0.217
A_14_P127622	chr10	74804840	74804899	109	0.117
A_14_P133275	chr10	74874146	74874205	20304	0.032
A_14_P115022	chr10	74891533	74891592	27447	-0.171
A_14_P131749	chr10	74899440	74899499	4310	-0.021
A_14_P132636	chr10	74971246	74971305	19586	0.803
A_14_P100755	chr10	75004669	75004728	10440	0.048
A_14_P104427	chr10	75010521	75010578	47263	0.045
A_14_P102743	chr10	75010919	75010978	41225	-0.253
A_14_P136589	chr10	75011856	75011910	5016	-0.132
A_14_P102405	chr10	75051042	75051097	38886	0.1
A_16_P18975974	chr10	75104407	75104466	30985	-0.036
A_14_P127954	chr10	75139618	75139677	31575	-0.057
A_14_P102475	chr10	75166014	75166073	16272	0.174
A_14_P200270	chr10	75187442	75187494	25975	0.05
A_14_P124268	chr10	75193010	75193069	11654	0.009
A_14_P121250	chr10	75196869	75196928	59216	0.201
A_14_P135992	chr10	75230874	75230932	44476	-0.203
A_14_P137908	chr10	75264910	75264969	61252	0.223
A_14_P202479	chr10	75268242	75268301	22356	0.023
A_18_P10798686	chr10	75319946	75320005	21286	-0.145
A_14_P104277	chr10	75391388	75391447	13827	0.097
A_14_P200271	chr10	75399374	75399433	21296	0.191
A_14_P118442	chr10	75406812	75406868	53909	0.459
A_14_P115408	chr10	75503890	75503949	30609	0.076
A_14_P104672	chr10	75531831	75531890	45424	-0.069
A_14_P200272	chr10	75533236	75533294	35702	-0.123
A_14_P115974	chr10	75533870	75533929	12945	0.089
A_14_P106922	chr10	75570322	75570378	7424	0.037
A_14_P106308	chr10	75572437	75572495	52508	-0.351
A_14_P117126	chr10	75597090	75597140	37077	0.052
A_16_P18977293	chr10	75629542	75629601	26048	-0.188
A_14_P127341	chr10	75674642	75674699	51917	0.039
A_14_P110044	chr10	75731459	75731518	32597	0.007
A_14_P113503	chr10	75802822	75802881	43577	0.268
A_14_P136542	chr10	75850884	75850943	38933	-0.149
A_14_P136070	chr10	75897720	75897779	34552	-0.377
A_14_P118050	chr10	75960551	75960610	15566	-0.267
A_16_P18978216	chr10	76022993	76023052	57108	0.123
A_14_P129823	chr10	76074439	76074498	48050	0.234
A_16_P18978380	chr10	76099253	76099312	61794	-0.227
A_14_P121503	chr10	76158270	76158329	38598	-0.058
A_16_P18978567	chr10	76193103	76193162	31599	0.181
A_16_P02293468	chr10	76227701	76227760	45961	-0.146
A_14_P108885	chr10	76285088	76285147	9496	0.041
A_16_P18978869	chr10	76337573	76337632	54752	-0.152
A_16_P39088420	chr10	76402293	76402352	47588	0.143
A_14_P135073	chr10	76468932	76468991	56897	-0.311
A_14_P130983	chr10	76524930	76524989	6904	0.193
A_14_P120610	chr10	76602587	76602646	46861	0.018
A_14_P139601	chr10	76663638	76663697	1836	0.143
A_14_P125958	chr10	76694484	76694543	10065	-0.047
A_14_P120330	chr10	76741585	76741644	13722	-0.01
A_14_P120368	chr10	76788209	76788268	32735	-0.044
A_14_P120472	chr10	76824597	76824656	19533	-0.475
A_16_P18979994	chr10	76835032	76835087	*4252,13970,28888,29874,54540	0.028
A_14_P128100	chr10	76864463	76864515	49545	0.183
A_14_P114454	chr10	76892030	76892089	45583	0.269
A_14_P131920	chr10	76936189	76936246	53486	0.075
A_14_P130818	chr10	76971213	76971264	43362	0.091
A_14_P118052	chr10	76977436	76977495	1524	0.207
A_14_P112950	chr10	76991119	76991178	29291	0.05
A_16_P18980480	chr10	77055798	77055857	49915	0.216
A_14_P201648	chr10	77158059	77158116	14228	-0.2
A_14_P128678	chr10	77160375	77160432	34820	0.024
A_14_P118492	chr10	77214712	77214771	37800	-0.045
A_16_P18981019	chr10	77272227	77272286	12567	-0.239
A_16_P02294877	chr10	77297282	77297341	9843	0.149
A_16_P18981118	chr10	77314204	77314263	39777	-0.001
A_16_P18981165	chr10	77352571	77352630	18119	0.064
A_14_P114716	chr10	77414716	77414775	2188	-0.269
A_16_P18981586	chr10	77483984	77484043	16459	0.004
A_14_P136958	chr10	77542701	77542760	42752	0.263
A_16_P18981861	chr10	77585465	77585524	17351	0.095
A_16_P18982041	chr10	77648944	77649003	48937	0.031
A_16_P39091670	chr10	77692764	77692823	55229	0.243
A_14_P112769	chr10	77727165	77727224	1739	-0.245
A_16_P18982509	chr10	77796106	77796165	31194	0.173
A_16_P02295877	chr10	77843844	77843902	24502	0.134
A_16_P18982780	chr10	77889960	77890019	62852	-0.403
A_16_P02296081	chr10	77972246	77972305	54214	-0.143
A_14_P120046	chr10	78015106	78015165	55092	0.29
A_16_P39092801	chr10	78085796	78085855	62600	-0.194
A_16_P02296358	chr10	78146088	78146147	24277	0
A_14_P118521	chr10	78174982	78175041	40031	0.006
A_16_P02296498	chr10	78224874	78224933	1500	0.2
A_16_P02296553	chr10	78292060	78292119	33044	0.179
A_14_P121645	chr10	78317041	78317100	33818	-0.205
A_14_P116742	chr10	78399673	78399732	8720	0.223
A_16_P02296844	chr10	78517951	78518010	*2469,15122,27887,43677,53694	0.109
A_14_P129429	chr10	78594374	78594433	47121	0.373
A_14_P132490	chr10	78644080	78644139	12611	0.165
A_14_P123679	chr10	78687150	78687209	21203	-0.135
A_14_P127029	chr10	78734264	78734317	10589	-0.021
A_16_P02297314	chr10	78797760	78797819	17383	-0.281
A_14_P119162	chr10	78839253	78839312	8982	0.258
A_16_P02297461	chr10	78878394	78878453	62683	0.092
A_16_P18985348	chr10	78909986	78910045	51549	0.12
A_16_P39095071	chr10	78982123	78982182	12404	-0.135
A_14_P123100	chr10	79010946	79011005	17213	-0.027
A_16_P02297767	chr10	79047323	79047382	10931	-0.077
A_16_P02297905	chr10	79117234	79117293	42594	-0.324
A_18_P18462460	chr10	79158563	79158622	15942	-0.189
A_14_P134543	chr10	79212524	79212583	54519	-0.004
A_14_P105750	chr10	79253573	79253622	26895	0.505
A_14_P202378	chr10	79253794	79253848	49048	-0.217
A_18_P10808068	chr10	79307112	79307170	61485	0.066
A_14_P120029	chr10	79384197	79384256	4168	0.408
A_14_P105151	chr10	79462261	79462320	34474	-0.229
A_18_P18464457	chr10	79502685	79502744	11775	0.234
A_14_P124775	chr10	79551837	79551896	59	0.064
A_14_P116971	chr10	79590069	79590117	41892	0.038
A_14_P113046	chr10	79625219	79625278	52264	0.069
A_14_P125283	chr10	79661674	79661733	51458	0.013
A_14_P133606	chr10	79729011	79729065	57775	0.197
A_14_P117862	chr10	79764542	79764590	13086	0.338
A_14_P130196	chr10	79799851	79799910	60866	0.065
A_14_P109636	chr10	79891073	79891132	12718	0.184
A_14_P110805	chr10	80048946	80049005	54843	0.119
A_16_P02299409	chr10	80103108	80103167	57670	0.036
A_16_P18988725	chr10	80171813	80171872	11823	-0.115
A_14_P106930	chr10	80270710	80270769	5784	0.065
A_16_P02299864	chr10	80381552	80381611	31985	-0.113
A_14_P138621	chr10	80458806	80458865	34607	0.084
A_16_P18989848	chr10	80597690	80597749	29369	-0.205
A_14_P108522	chr10	80700573	80700632	48147	0.104
A_16_P02300524	chr10	80779547	80779606	14583	0.015
A_16_P02300638	chr10	80846650	80846709	3002	-0.473
A_16_P18990745	chr10	80904544	80904603	24507	-0.17
A_14_P128602	chr10	80948512	80948571	59538	-0.04
A_14_P104988	chr10	80992409	80992468	33145	0.006
A_14_P106371	chr10	81051168	81051227	49344	-0.312
A_14_P131576	chr10	81109977	81110033	21349	0.457
A_14_P136456	chr10	81111678	81111737	16850	-0.011
A_14_P104508	chr10	81154741	81154800	38806	0.169
A_14_P118393	chr10	81234748	81234807	8451	-0.123
A_14_P139642	chr10	81697501	81697551	48983	0.314
A_14_P112803	chr10	81702930	81702989	60330	-0.106
A_14_P202236	chr10	81705403	81705462	58681	-0.27
A_16_P18993574	chr10	81776490	81776549	12494	-0.275
A_14_P122414	chr10	81839279	81839338	727	-0.13
A_16_P18993775	chr10	81873133	81873192	62443	0.18
A_18_P10818429	chr10	81915332	81915390	42049	-0.006
A_16_P18993966	chr10	81958681	81958740	10215	-0.139
A_14_P132812	chr10	82049115	82049164	19419	-0.165
A_14_P134967	chr10	82109919	82109978	45586	-0.197
A_14_P116526	chr10	82119853	82119905	21746	0.317
A_14_P118342	chr10	82173109	82173159	62317	-0.2
A_14_P101035	chr10	82179394	82179453	48699	0.01
A_14_P100436	chr10	82252830	82252889	32014	-0.078
A_14_P201399	chr10	82270797	82270856	40203	-0.135
A_16_P18994816	chr10	82306815	82306874	26221	0.02
A_16_P02302218	chr10	82378786	82378845	43409	0.076
A_14_P128972	chr10	82444783	82444842	25779	-0.046
A_16_P39105099	chr10	82514896	82514955	33054	-0.029
A_16_P02302466	chr10	82554490	82554549	58177	0.003
A_16_P18995611	chr10	82718756	82718815	8091	0.286
A_16_P02302740	chr10	82860481	82860540	21330	-0.058
A_16_P18996053	chr10	82947889	82947948	8269	0.048
A_14_P101766	chr10	83122225	83122284	53880	0.149
A_18_P10819307	chr10	83278038	83278097	27538	-0.224
A_16_P18996951	chr10	83485997	83486056	13108	-0.052
A_14_P110571	chr10	83662567	83662626	11364	0.105
A_16_P18997516	chr10	83719119	83719178	22986	-0.025
A_16_P18997625	chr10	83765344	83765403	40079	-0.112
A_16_P18997711	chr10	83799069	83799128	10055	-0.019
A_16_P18997896	chr10	83878607	83878665	19428	0.192
A_18_P18479963	chr10	83934115	83934174	2766	-0.42
A_14_P106650	chr10	84000600	84000659	40745	-0.074
A_18_P10823623	chr10	84037719	84037778	24422	-0.023
A_16_P18998520	chr10	84098620	84098679	10382	0.073
A_16_P18998623	chr10	84137675	84137734	25058	0.082
A_16_P18998744	chr10	84179086	84179145	55324	-0.039
A_16_P02304570	chr10	84232776	84232835	55778	0.251
A_14_P132048	chr10	84298588	84298647	28365	0.099
A_16_P18999206	chr10	84362012	84362071	52627	-0.074
A_16_P18999385	chr10	84433985	84434044	45059	0.18
A_14_P112961	chr10	84498876	84498935	19394	-0.298
A_16_P02305082	chr10	84561595	84561654	25793	-0.058
A_16_P39109779	chr10	84641546	84641605	18502	0.061
A_14_P114445	chr10	84695959	84696018	10469	0.024
A_18_P10821762	chr10	84783369	84783427	31101	-0.283
A_16_P02305535	chr10	84835177	84835236	60495	0.159
A_18_P10824821	chr10	84973951	84974010	34403	-0.032
A_16_P19000932	chr10	85091232	85091291	57435	0.11
A_14_P132018	chr10	85190932	85190991	19485	-0.164
A_18_P10827329	chr10	85283970	85284029	17410	-0.087
A_16_P02306232	chr10	85484389	85484448	58528	0.095
A_14_P108407	chr10	85531257	85531316	11135	-0.296
A_18_P10823936	chr10	85632291	85632350	55654	-0.067
A_16_P19002322	chr10	85806428	85806487	4831	-0.091
A_14_P131262	chr10	85859946	85860005	12686	0.119
A_14_P109608	chr10	85913032	85913091	868	-0.237
A_14_P131618	chr10	85975963	85976022	41518	-0.074
A_14_P123353	chr10	85994649	85994708	2759	0.128
A_14_P112402	chr10	85996544	85996603	35241	-0.092
A_14_P134184	chr10	86005240	86005296	28910	0.403
A_14_P107704	chr10	86010345	86010401	7395	0.186
A_14_P125371	chr10	86012845	86012903	22788	0.227
A_14_P107752	chr10	86103559	86103618	44474	0.11
A_14_P102781	chr10	86134735	86134794	37311	0.059
A_14_P110319	chr10	86199472	86199531	51850	-0.109
A_14_P116615	chr10	86237306	86237365	27294	0.063
A_14_P114741	chr10	86267463	86267522	30095	0.203
A_14_P201380	chr10	86276904	86276963	23138	-0.109
A_16_P39113338	chr10	86311235	86311294	62942	0.052
A_14_P109316	chr10	86461676	86461735	25448	0.356
A_14_P124568	chr10	86710999	86711058	50586	0.194
A_14_P116993	chr10	86863692	86863751	49335	0.101
A_14_P107454	chr10	87012456	87012515	40173	-0.025
A_14_P111872	chr10	87192947	87193006	40068	-0.063
A_16_P19005355	chr10	87268974	87269033	11568	-0.178
A_14_P124939	chr10	87341577	87341636	40208	0.034
A_14_P119644	chr10	87376749	87376808	14379	-0.289
A_16_P02308668	chr10	87450570	87450629	19261	0.097
A_16_P02308707	chr10	87491139	87491198	3398	-0.12
A_16_P19005976	chr10	87537400	87537459	52544	-0.332
A_14_P115507	chr10	87568232	87568291	24663	0.193
A_16_P19006105	chr10	87615258	87615317	34155	-0.226
A_14_P125615	chr10	87661619	87661678	20085	0.083
A_16_P19006303	chr10	87697715	87697774	20049	-0.002
A_14_P114733	chr10	87735658	87735717	2515	-0.087
A_16_P19006520	chr10	87785842	87785901	39088	0.19
A_14_P139044	chr10	87825542	87825601	30942	0.043
A_16_P19006682	chr10	87857715	87857774	31984	-0.157
A_14_P114550	chr10	87892105	87892164	60817	-0.03
A_16_P02309290	chr10	87915242	87915301	28848	-0.081
A_16_P19007031	chr10	87976137	87976196	36565	-0.2
A_16_P19007163	chr10	88018527	88018586	49863	0.02
A_16_P02309532	chr10	88050477	88050536	5545	-0.271
A_18_P10828817	chr10	88087203	88087262	61474	-0.153
A_16_P39117409	chr10	88150331	88150390	20950	-0.076
A_16_P39117488	chr10	88198613	88198672	57367	-0.165
A_16_P32707886	chr10	88232111	88232170	38228	-0.057
A_14_P128673	chr10	88277351	88277410	11472	0.034
A_16_P19007856	chr10	88334471	88334530	20079	-0.075
A_14_P102051	chr10	88426177	88426236	26842	0.041
A_16_P02310059	chr10	88461907	88461966	2373	0.085
A_14_P132116	chr10	88517374	88517433	7585	-0.079
A_16_P19008438	chr10	88588266	88588325	46725	0.069
A_14_P111153	chr10	88628677	88628736	58548	-0.11
A_18_P10834703	chr10	88678819	88678878	45286	-0.113
A_14_P117565	chr10	88720166	88720216	55525	0.185
A_14_P131727	chr10	88728976	88729020	50629	-0.027
A_14_P137312	chr10	88816618	88816677	15581	0.051
A_14_P134688	chr10	88853171	88853230	2628	0.01
A_14_P137251	chr10	88864863	88864922	18130	-0.07
A_14_P200843	chr10	89263612	89263671	482	0.096
A_14_P128222	chr10	89266047	89266106	45592	-0.101
A_14_P131402	chr10	89312355	89312414	50650	-0.131
A_14_P124955	chr10	89422185	89422244	54273	0.176
A_14_P121436	chr10	89450866	89450925	19716	0.128
A_14_P121620	chr10	89474512	89474571	46971	-0.004
A_14_P136795	chr10	89507004	89507063	45137	-0.338
A_14_P130253	chr10	89521012	89521071	55787	0.054
A_14_P130136	chr10	89550153	89550212	61728	-0.065
A_14_P134583	chr10	89604710	89604769	15366	-0.304
A_14_P112505	chr10	89625664	89625723	19293	0.373
A_14_P104130	chr10	89698253	89698312	62565	-0.015
A_16_P19011107	chr10	89733928	89733987	27467	-0.023
A_14_P124467	chr10	89801087	89801146	26007	0.019
A_16_P19011387	chr10	89851273	89851332	19852	0.193
A_16_P02311484	chr10	89922387	89922446	39824	-0.125
A_16_P02311567	chr10	89970856	89970915	23398	-0.031
A_14_P201059	chr10	90044771	90044830	2682	-0.162
A_14_P106004	chr10	90045229	90045280	1309	0.233
A_16_P02311750	chr10	90077202	90077261	7729	-0.171
A_18_P10835288	chr10	90121552	90121611	57584	-0.048
A_16_P19012290	chr10	90198865	90198924	8298	-0.035
A_14_P118898	chr10	90236197	90236256	44773	-0.282
A_14_P120985	chr10	90291226	90291285	37888	0.077
A_14_P110675	chr10	90341422	90341481	15679	0.032
A_16_P19012783	chr10	90377674	90377733	30615	0.11
A_14_P121204	chr10	90438300	90438359	51826	0.125
A_16_P02312378	chr10	90488905	90488964	1244	0.049
A_16_P32712964	chr10	90530664	90530723	1801	-0.174
A_14_P112307	chr10	90560938	90560997	51241	0.122
A_14_P114858	chr10	90604604	90604663	53449	-0.008
A_14_P103217	chr10	90639624	90639672	60871	0.019
A_14_P120099	chr10	90668512	90668569	3432	0.129
A_14_P129418	chr10	90673101	90673160	48172	0.171
A_14_P107976	chr10	90708052	90708111	10126	0.103
A_14_P133882	chr10	90757820	90757879	15686	-0.031
A_14_P115129	chr10	90767562	90767621	38415	-0.048
A_14_P120036	chr10	90775262	90775321	28030	0.028
A_14_P106301	chr10	90824375	90824434	22944	0.033
A_14_P139081	chr10	90965786	90965845	38506	-0.048
A_14_P117138	chr10	91003227	91003286	12341	0.077
A_14_P118311	chr10	91066488	91066547	43177	0.091
A_14_P124495	chr10	91095477	91095536	5558	-0.079
A_14_P125291	chr10	91156766	91156825	23019	-0.188
A_14_P130977	chr10	91161631	91161690	50729	0.186
A_14_P136887	chr10	91176271	91176330	31230	0.102
A_16_P19014912	chr10	91214203	91214262	3041	0.171
A_16_P19015044	chr10	91263839	91263898	62429	0.058
A_14_P133443	chr10	91294861	91294920	2649	-0.169
A_16_P32715884	chr10	91343191	91343249	21254	-0.17
A_14_P112169	chr10	91359115	91359174	14770	-0.019
A_14_P121242	chr10	91386559	91386618	56477	0.033
A_14_P120203	chr10	91451180	91451239	854	-0.128
A_14_P114814	chr10	91483513	91483572	60447	0.179
A_14_P136754	chr10	91483603	91483662	46870	-0.188
A_14_P122748	chr10	91534029	91534088	21043	-0.004
A_14_P202055	chr10	91534224	91534283	12025	-0.14
A_14_P118935	chr10	91679303	91679362	21081	-0.047
A_16_P02314207	chr10	91730667	91730726	19294	0.168
A_18_P18507827	chr10	91860336	91860395	54403	0.069
A_14_P103109	chr10	91941655	91941714	38784	0.438
A_14_P115105	chr10	92095432	92095491	30825	-0.226
A_16_P19017048	chr10	92191579	92191638	32790	-0.055
A_16_P19017170	chr10	92264054	92264113	42438	0.113
A_14_P108206	chr10	92363552	92363611	48208	0.477
A_16_P19017579	chr10	92480156	92480215	6082	-0.054
A_14_P139957	chr10	92532862	92532921	42262	-0.217
A_14_P135253	chr10	92594832	92594891	45844	0.315
A_14_P103054	chr10	92655612	92655671	31698	-0.077
A_14_P133347	chr10	92680452	92680511	10730	-0.35
A_16_P02315410	chr10	92748093	92748152	3644	-0.21
A_14_P111729	chr10	92823852	92823911	58695	-0.129
A_14_P136803	chr10	92911969	92912028	39296	-0.164
A_16_P19018642	chr10	92950376	92950435	51511	-0.01
A_14_P106376	chr10	92982703	92982762	42825	0.072
A_14_P123352	chr10	93000295	93000354	6889	0.089
A_14_P126958	chr10	93008446	93008505	62663	0.022
A_14_P117293	chr10	93041477	93041536	51447	-0.017
A_14_P139870	chr10	93126781	93126840	34348	-0.012
A_14_P121338	chr10	93204607	93204666	44539	0.064
A_14_P115776	chr10	93245015	93245074	17463	0.001
A_14_P121792	chr10	93272363	93272422	12608	0.001
A_14_P104749	chr10	93306009	93306068	17910	0.054
A_14_P103685	chr10	93390021	93390080	4742	0.093
A_14_P201332	chr10	93392178	93392237	22841	-0.263
A_18_P10845512	chr10	93467636	93467695	30710	-0.153
A_18_P10844933	chr10	93517768	93517827	33780	0.041
A_14_P116106	chr10	93590694	93590753	57232	-0.083
A_14_P139894	chr10	93624722	93624781	43623	-0.081
A_14_P129864	chr10	93667685	93667744	15282	-0.171
A_14_P114188	chr10	93702179	93702238	53958	0.051
A_14_P134259	chr10	93748941	93749000	41591	-0.157
A_14_P114887	chr10	93789877	93789925	5754	0.196
A_14_P127139	chr10	93854943	93855002	38327	-0.137
A_14_P124254	chr10	93904824	93904872	55926	0.218
A_14_P130549	chr10	93952211	93952270	62965	-0.141
A_14_P125006	chr10	94002962	94003021	39942	-0.034
A_14_P100627	chr10	94056824	94056883	47113	0.394
A_14_P116782	chr10	94100421	94100477	43018	0.205
A_16_P19021348	chr10	94138397	94138456	10807	-0.111
A_14_P100696	chr10	94214092	94214151	45361	-0.13
A_14_P136221	chr10	94269787	94269846	37139	0.166
A_14_P122149	chr10	94294507	94294566	14964	-0.274
A_14_P133464	chr10	94348295	94348354	40414	-0.256
A_14_P131477	chr10	94393412	94393471	3854	-0.203
A_14_P139224	chr10	94452429	94452483	38762	0.265
A_14_P104783	chr10	94515907	94515966	28340	-0.063
A_14_P114929	chr10	94610553	94610612	33664	-0.031
A_14_P139287	chr10	94669263	94669322	56521	-0.017
A_14_P123467	chr10	94712107	94712166	59966	0.027
A_14_P108664	chr10	94759139	94759198	3457	0.118
A_14_P119658	chr10	94793483	94793542	61403	-0.196
A_14_P133235	chr10	94824637	94824693	13147	-0.112
A_14_P118215	chr10	94835565	94835618	25207	-0.078
A_14_P202191	chr10	94837313	94837372	36006	-0.211
A_16_P02318143	chr10	94855338	94855397	*14600,15094,32668,39311,40794	0.091
A_16_P19023012	chr10	94918070	94918129	43307	-0.002
A_14_P133688	chr10	94973808	94973867	24238	0.027
A_16_P39133695	chr10	95029033	95029092	21225	-0.089
A_14_P125610	chr10	95095761	95095820	43269	-0.234
A_14_P133304	chr10	95126196	95126255	27859	-0.121
A_14_P110368	chr10	95155926	95155985	55036	-0.017
A_14_P126869	chr10	95185893	95185942	24980	0.29
A_14_P102689	chr10	95216629	95216688	25298	0.036
A_14_P134004	chr10	95287995	95288054	7575	0.128
A_14_P116357	chr10	95335915	95335973	37604	0.238
A_14_P126575	chr10	95356043	95356102	32423	-0.306
A_14_P128596	chr10	95380478	95380537	1857	-0.027
A_14_P120521	chr10	95415538	95415597	20811	0.057
A_14_P118299	chr10	95445026	95445085	40118	-0.153
A_14_P128154	chr10	95490522	95490581	58930	0.286
A_14_P138778	chr10	95518049	95518099	18551	0.419
A_14_P122221	chr10	95557430	95557489	48359	0.198
A_16_P19024794	chr10	95618550	95618609	14247	-0.188
A_14_P131049	chr10	95658367	95658426	26720	-0.099
A_14_P202324	chr10	95667790	95667849	43112	0.136
A_16_P19025001	chr10	95717094	95717153	45168	0.029
A_16_P02319438	chr10	95754689	95754748	25520	0.072
A_14_P128859	chr10	95790886	95790945	32335	0.171
A_14_P129236	chr10	95848651	95848710	46309	0.226
A_14_P123781	chr10	95891913	95891972	22889	-0.056
A_16_P19025620	chr10	95955931	95955990	26986	-0.101
A_14_P113903	chr10	95995674	95995733	9733	-0.107
A_14_P126119	chr10	96044614	96044673	45951	0.019
A_14_P124563	chr10	96109875	96109934	61598	0.018
A_16_P19026137	chr10	96161314	96161373	56831	-0.236
A_14_P101080	chr10	96192063	96192122	4803	-0.119
A_16_P19026284	chr10	96236445	96236504	53482	0.601
A_14_P123323	chr10	96305245	96305301	26291	0.386
A_14_P132623	chr10	96361629	96361688	136	-0.087
A_14_P110730	chr10	96369723	96369782	13751	0.135
A_16_P39137239	chr10	96407740	96407799	30027	0.169
A_14_P122952	chr10	96453830	96453889	16050	0.307
A_14_P130455	chr10	96495710	96495769	59713	0.077
A_14_P123950	chr10	96540436	96540495	14682	0.154
A_18_P18521102	chr10	96581307	96581366	26598	0.351
A_14_P135829	chr10	96612714	96612764	51300	0.076
A_14_P103802	chr10	96702815	96702874	26419	-0.156
A_16_P02320542	chr10	96750804	96750863	19660	-0.11
A_14_P101446	chr10	96828377	96828436	42939	-0.115
A_14_P202262	chr10	96828910	96828969	29136	0.116
A_16_P39137721	chr10	96872364	96872423	50042	-0.303
A_14_P109558	chr10	96963463	96963522	42976	0.024
A_14_P116188	chr10	96997307	96997366	60758	0.177
A_14_P135748	chr10	97021382	97021441	38692	-0.054
A_14_P113206	chr10	97072660	97072719	26987	0.02
A_16_P02320942	chr10	97132373	97132432	13439	-0.106
A_14_P120243	chr10	97170493	97170552	41741	-0.051
A_14_P124279	chr10	97201239	97201298	32104	-0.222
A_14_P131248	chr10	97250768	97250823	23385	0.397
A_16_P19028086	chr10	97282950	97283009	15824	-0.022
A_14_P125358	chr10	97315219	97315278	57652	0.045
A_14_P110469	chr10	97373868	97373927	28232	0.102
A_14_P107376	chr10	97413126	97413185	11328	-0.057
A_14_P117820	chr10	97443497	97443556	22702	0.061
A_14_P110371	chr10	97452670	97452727	30752	-0.223
A_14_P101376	chr10	97489429	97489488	36251	0.078
A_14_P121845	chr10	97515782	97515834	45517	0.113
A_14_P122453	chr10	97558799	97558858	60378	0.018
A_14_P134563	chr10	97582975	97583033	20890	-0.29
A_18_P10856090	chr10	97640044	97640103	17042	0.118
A_16_P02321765	chr10	97696248	97696307	23093	-0.166
A_16_P19029071	chr10	97731340	97731399	54119	-0.364
A_14_P104387	chr10	97805360	97805419	3594	0.075
A_14_P201413	chr10	97809588	97809647	54169	-0.21
A_14_P122842	chr10	97816804	97816863	11486	0.114
A_14_P100283	chr10	97870342	97870401	27222	-0.033
A_18_P10858023	chr10	97914353	97914412	40412	0.125
A_14_P123400	chr10	97951720	97951779	13897	-0.049
A_14_P134549	chr10	98031147	98031201	5614	0.158
A_14_P116086	chr10	98064330	98064387	27596	0.163
A_14_P105763	chr10	98108056	98108115	9903	-0.36
A_16_P19030073	chr10	98122105	98122164	*27690,36139,36942,43286,44753	0.186
A_14_P128337	chr10	98165030	98165089	47094	0.156
A_14_P103717	chr10	98228549	98228608	3645	0.034
A_14_P108319	chr10	98250386	98250445	18612	0.06
A_14_P116981	chr10	98303837	98303896	47964	0.12
A_14_P128445	chr10	98355223	98355282	43928	0.036
A_14_P122739	chr10	98382569	98382628	9674	0.098
A_14_P117766	chr10	98392753	98392798	8007	0.33
A_14_P130843	chr10	98463178	98463237	34076	0.195
A_16_P39142024	chr10	98500653	98500712	10761	-0.035
A_16_P19031202	chr10	98549175	98549234	58623	-0.277
A_16_P02323140	chr10	98595930	98595989	58239	0.101
A_16_P39142289	chr10	98644785	98644844	*10820,16709,35310,40499,44419	-0.059
A_14_P108044	chr10	98717404	98717463	45766	0.374
A_16_P02323380	chr10	98754514	98754573	53579	0.249
A_14_P109944	chr10	98806759	98806816	40991	0.022
A_14_P104010	chr10	98819399	98819448	61631	0.41
A_16_P19032070	chr10	98883077	98883136	53088	-0.228
A_14_P116561	chr10	98919281	98919340	21412	-0.116
A_14_P128279	chr10	98944398	98944457	20953	-0.254
A_14_P109861	chr10	98995077	98995136	52717	-0.01
A_14_P137223	chr10	99025765	99025824	45887	0.137
A_14_P124508	chr10	99080532	99080589	43962	0.144
A_14_P129848	chr10	99093186	99093245	5374	0.06
A_14_P117011	chr10	99150534	99150591	45290	0.117
A_14_P200273	chr10	99190618	99190677	37576	-0.107
A_14_P121598	chr10	99191858	99191917	29139	0.103
A_14_P104975	chr10	99214516	99214568	17118	0.076
A_14_P130623	chr10	99218063	99218122	44316	0.113
A_14_P131835	chr10	99243856	99243908	42890	-0.038
A_14_P129013	chr10	99257808	99257864	3988	-0.08
A_14_P103314	chr10	99300023	99300082	22267	-0.17
A_14_P119509	chr10	99340008	99340067	12939	-0.164
A_14_P106593	chr10	99343572	99343618	18365	0.186
[truncated: 729 more rows]

## Sheet: Figure 3d SNP WT
Probe Name	Chromosome	Probe Start	Probe End	FeatureNumber	Log2 ratio		SNP ID	Probe Name	Chromosome	SNP Position	Feature Number	Status
[truncated: 4,725 more rows]

[truncated: 18 more sheets: Figure 3d SNP clone 3, Figure 3d SNP clone 4, Figue 4b Indels LOH, figure 4c CGH, Figure 5b, Figure 5d, Figure 5e CGH ABRAXA, Figure 5E CGH SORCS1, Figure 5f-5g, Figure 6a, Figure 6b, Figure 6c, figure 7, figure S2, figure S3, figure S4 before CRISPR, fig S4 post CRISPR wo hFAMRed, fig S4 post CRISPR wi hFAMRed]
